# Supplementary material for: Ethyl 4-(4-hydroxy­phen­yl)-6-methyl-2-oxo-1,2,3,4-tetra­hydro­pyrimidine-5-carboxyl­ate monohydrate
Source: Acta Crystallogr Sect E Struct Rep Online. 2008 Nov 29;64(Pt 12):o2488–9. doi: 10.1107/S1600536808039548 (PMC2960136; doi:10.1107/S1600536808039548)
Supplement: Supplementary file 1 [file e-64-o2488-sup1.cif]

##############################################################################
###                                                                        ###
###        Electronic paper (Acta Crystallographica Section E)             ###
###                                                                        ###
##############################################################################
#                                                                            #
# This CIF contains the data in a paper accepted for publication in Acta     #
# Crystallographica Section E. It conforms to the requirements of Notes      #
# for Authors for Section E, and has been peer reviewed under the auspices   #
# of the IUCr Commission on Journals.                                        #
#                                                                            #
# Full details of the Crystallographic Information File format               #
# are given in the paper "The Crystallographic Information File (CIF):       #
# a New Standard Archive File for Crystallography" by S. R. Hall, F. H.      #
# Allen and I. D. Brown [Acta Cryst. (1991), A47, 655-685].                  #
#                                                                            #
# The current version of the core CIF dictionary is obtainable from          #
# ftp://ftp.iucr.org/pub/cif_core.dic. The current version number is 2.4.    #
#                                                                            #
# Software is freely available for graphical display of the structure(s) in  #
# this CIF.  For information consult the CIF home page http://www.iucr.org/  #
# cif/home.html                                                              #
#                                                                            #
# This file may be used for bona fide research purposes within the           #
# scientific community so long as proper attribution is given to the journal # 
# article from which it was obtained.                                        #
#                                                                            #
##############################################################################
                                             
data_global
_audit_creation_method     'PLATON <TABLE ACC> option'
_journal_date_recd_electronic     2008-11-06
_journal_date_accepted     2008-11-24
_journal_name_full     'Acta Crystallographica, Section E'
_journal_year     2008
_journal_volume     64
_journal_issue     12
_journal_page_first     o2488
_journal_page_last     o2489
_journal_paper_category     QO
_journal_coeditor_code     BI2319
_publ_contact_author_name
;
'Prof. T.N.Guru Row'
;
_publ_contact_author_address
;
Solid State and Structural Chemistry Unit
Indian Institute of Science
Bangalore 560 012, Karnataka
India
;
_publ_contact_author_email     ssctng@sscu.iisc.ernet.in
_publ_contact_author_fax     '(91)80 2360 1310'
_publ_contact_author_phone     '(91)80 2293 2796'
_publ_section_title
;\
Ethyl
4-(4-hydroxyphenyl)-6-methyl-2-oxo-1,2,3,4-tetrahydropyrimidine-5-\
carboxylate monohydrate
;
loop_
    _publ_author_name
    _publ_author_address
    'Ushati Das'
;
Solid State  and Structural Chemistry Unit
Indian Institute of Science
Bangalore 560 012
India
;
    'Shardul B. Chheda'
;
F-12, Organic Chemistry Research Laboratory
Ramanujan Ruia College
Matunga (East)
Mumbai 400 019
India
;
    'Suhas R. Pednekar '
;
F-12, Organic Chemistry Research Laboratory
Ramanujan Ruia College
Matunga (East)
Mumbai 400 019
India
;
    'Narendra P Karambelkar'
;
Jai Research Foundation, C-12
Road No. 16
Wagale Industrial Estate
Thane (West) 400 064
India
;
    'T. N. Guru Row'
;
Solid State  and Structural Chemistry Unit
Indian Institute of Science
Bangalore 560 012
India
;
data_I
_chemical_name_systematic
;
Ethyl
4-(4-hydroxyphenyl)-6-methyl-2-oxo-1,2,3,4-tetrahydropyrimidine-5-carboxylate
monohydrate
;
_chemical_name_common     ?
_chemical_formula_moiety     'C14 H16 N2 O4, H2 O'
_chemical_formula_sum     'C14 H18 N2 O5'
_chemical_formula_structural     'C14 H16 N2 O4, H2 O'
_chemical_formula_iupac     'C14 H16 N2 O4, H2 O'
_chemical_formula_weight     294.30
_chemical_melting_point     ?
_symmetry_cell_setting     monoclinic
_symmetry_space_group_name_H-M     'P 21/c'
_symmetry_space_group_name_Hall     '-P 2ybc'
loop_
    _symmetry_equiv_pos_site_id
    _symmetry_equiv_pos_as_xyz
    1 x,y,z
    2 -x,1/2+y,1/2-z
    3 -x,-y,-z
    4 x,1/2-y,1/2+z
_cell_length_a     11.1583(15)
_cell_length_b     17.773(2)
_cell_length_c     21.686(3)
_cell_angle_alpha     90
_cell_angle_beta     91.448(2)
_cell_angle_gamma     90
_cell_volume     4299.3(10)
_cell_formula_units_Z     12
_cell_measurement_reflns_used     1328
_cell_measurement_theta_min     1.8
_cell_measurement_theta_max     26.0
_cell_measurement_temperature     292(2)
_cell_special_details
;
;
_exptl_crystal_description     lath
_exptl_crystal_colour     'colourless'
_exptl_crystal_size_max     0.50
_exptl_crystal_size_mid     0.20
_exptl_crystal_size_min     0.10
_exptl_crystal_size_rad     ?
_exptl_crystal_density_diffrn     1.364
_exptl_crystal_density_meas     ?
_exptl_crystal_density_method     'not measured'
_exptl_crystal_F_000     1872
_exptl_absorpt_coefficient_mu     0.104
_exptl_absorpt_correction_type     multi-scan
_exptl_absorpt_process_details     '(SADABS; Sheldrick, 1996)'
_exptl_absorpt_correction_T_min     0.906
_exptl_absorpt_correction_T_max     0.990
_exptl_special_details
;
;
_diffrn_ambient_temperature     292(2)
_diffrn_radiation_type     'MoK\a'
_diffrn_radiation_wavelength     0.71073
_diffrn_radiation_source     'fine-focus sealed tube'
_diffrn_radiation_monochromator     graphite
_diffrn_measurement_device_type     'Bruker SMART APEX CCD'
_diffrn_measurement_method     '\f and \w'
_diffrn_reflns_number     33204
_diffrn_reflns_av_R_equivalents     0.0832
_diffrn_reflns_av_sigmaI/netI     0.1106
_diffrn_reflns_theta_min     1.83
_diffrn_reflns_theta_max     26.00
_diffrn_reflns_theta_full     25.00
_diffrn_measured_fraction_theta_max     0.996
_diffrn_measured_fraction_theta_full     0.998
_diffrn_reflns_limit_h_min     -13
_diffrn_reflns_limit_h_max     13
_diffrn_reflns_limit_k_min     -20
_diffrn_reflns_limit_k_max     21
_diffrn_reflns_limit_l_min     -26
_diffrn_reflns_limit_l_max     26
_diffrn_reflns_reduction_process
;
;
_diffrn_standards_number     0
_diffrn_standards_interval_count     .
_diffrn_standards_interval_time     .
_diffrn_standards_decay_%     ?
_refine_special_details
;
Refinement of <i>F</i>^2^ against ALL reflections. The weighted <i>R</i>-factor
<i>wR</i> and goodness of fit <i>S</i> are based on <i>F</i>^2^, conventional
<i>R</i>-factors <i>R</i> are based on <i>F</i>, with <i>F</i> set to zero for
negative <i>F</i>^2^. The threshold expression of <i>F</i>^2^ >
\s(<i>F</i>^2^) is used only for calculating <i>R</i>-factors(gt) <i>etc</i>.
and is not relevant to the choice of reflections for refinement.
<i>R</i>-factors based on <i>F</i>^2^ are statistically about twice as large
as those based on <i>F</i>, and <i>R</i>- factors based on ALL data will be
even larger.
;
_reflns_number_total     8419
_reflns_number_gt     3947
_reflns_threshold_expression     I>2\s(I)
_refine_ls_structure_factor_coef     Fsqd
_refine_ls_matrix_type     full
_refine_ls_R_factor_all     0.1461
_refine_ls_R_factor_gt     0.0543
_refine_ls_wR_factor_gt     0.1182
_refine_ls_wR_factor_ref     0.1383
_refine_ls_goodness_of_fit_ref     0.904
_refine_ls_restrained_S_all     0.904
_refine_ls_number_reflns     8419
_refine_ls_number_parameters     601
_refine_ls_number_restraints     0
_refine_ls_hydrogen_treatment     mixed
_refine_ls_weighting_scheme     calc
_refine_ls_weighting_details
         'calc w=1/[\s^2^(Fo^2^)+(0.0537P)^2^+0.2183P] where P=(Fo^2^+2Fc^2^)/3'
_atom_sites_solution_hydrogens     geom
_atom_sites_solution_primary     direct
_atom_sites_solution_secondary     difmap
_refine_ls_shift/su_max     0.048
_refine_ls_shift/su_mean     0.001
_refine_diff_density_max     0.194
_refine_diff_density_min     -0.227
_refine_ls_extinction_method     none
_refine_ls_extinction_coef     ?
loop_
    _atom_type_symbol
    _atom_type_description
    _atom_type_scat_dispersion_real
    _atom_type_scat_dispersion_imag
    _atom_type_scat_source
    O O 0.0106 0.0060 'International Tables Vol C Tables 4.2.6.8 and 6.1.1.4'
    N N 0.0061 0.0033 'International Tables Vol C Tables 4.2.6.8 and 6.1.1.4'
    H H 0.0000 0.0000 'International Tables Vol C Tables 4.2.6.8 and 6.1.1.4'
    C C 0.0033 0.0016 'International Tables Vol C Tables 4.2.6.8 and 6.1.1.4'
_computing_data_collection     'SMART (Bruker, 2004)'
_computing_cell_refinement     'SAINT (Bruker, 2004)'
_computing_data_reduction     'SAINT (Bruker, 2004)'
_computing_structure_solution     'SHELXS97 (Sheldrick, 2008)'
_computing_structure_refinement     'SHELXL97 (Sheldrick, 2008)'
_computing_molecular_graphics
;
ORTEP-3 for Windows (Farrugia, 1999) and CAMERON (Watkin <i>et al.</i>,
1993)
;
_computing_publication_material     'PLATON (Spek, 2003)'
loop_
    _atom_site_type_symbol
    _atom_site_label
    _atom_site_fract_x
    _atom_site_fract_y
    _atom_site_fract_z
    _atom_site_U_iso_or_equiv
    _atom_site_thermal_displace_type
    _atom_site_calc_flag
    _atom_site_refinement_flags
    _atom_site_occupancy
    O O1 0.33773(18) 0.41538(12) 0.11596(8) 0.0621(8) Uani . . 1.000
    O O2 0.57587(15) 0.42885(10) 0.45666(8) 0.0497(7) Uani . . 1.000
    O O3 0.02224(16) 0.37128(12) 0.41500(9) 0.0719(9) Uani . . 1.000
    O O4 0.11134(15) 0.28500(11) 0.35739(8) 0.0557(7) Uani . . 1.000
    N N1 0.45115(16) 0.35440(12) 0.39975(9) 0.0422(8) Uani . . 1.000
    N N2 0.37628(18) 0.45170(12) 0.45626(9) 0.0458(8) Uani . . 1.000
    C C9 0.3345(2) 0.33601(14) 0.37022(11) 0.0389(9) Uani . . 1.000
    C C18 0.3331(2) 0.35869(14) 0.30237(11) 0.0367(9) Uani . . 1.000
    C C24 0.2357(2) 0.37138(15) 0.40681(11) 0.0391(9) Uani . . 1.000
    C C27 0.2886(2) 0.42710(15) 0.28185(12) 0.0425(10) Uani . . 1.000
    C C29 0.4734(2) 0.41183(15) 0.43768(11) 0.0400(10) Uani . . 1.000
    C C30 0.2591(2) 0.42843(15) 0.44647(11) 0.0407(10) Uani . . 1.000
    C C35 0.3341(2) 0.39763(17) 0.17742(12) 0.0452(10) Uani . . 1.000
    C C36 0.2889(2) 0.44681(15) 0.22048(12) 0.0447(10) Uani . . 1.000
    C C41 0.1130(2) 0.34506(17) 0.39467(12) 0.0469(10) Uani . . 1.000
    C C43 0.3778(2) 0.31030(15) 0.25840(12) 0.0461(10) Uani . . 1.000
    C C51 0.3789(2) 0.32967(16) 0.19670(12) 0.0511(11) Uani . . 1.000
    C C58 -0.0060(2) 0.25637(19) 0.33819(14) 0.0726(13) Uani . . 1.000
    C C59 0.1717(2) 0.47050(15) 0.48439(12) 0.0564(11) Uani . . 1.000
    C C63 0.0100(3) 0.19780(19) 0.29252(17) 0.0982(16) Uani . . 1.000
    O O5 0.66400(17) 0.25970(11) 0.36851(8) 0.0604(8) Uani . . 1.000
    O O6 0.43755(14) 0.22711(11) 0.03821(8) 0.0521(7) Uani . . 1.000
    O O7 0.99348(15) 0.17389(11) 0.07701(9) 0.0656(8) Uani . . 1.000
    O O8 0.90818(14) 0.09252(10) 0.14113(8) 0.0464(7) Uani . . 1.000
    N N3 0.56592(16) 0.15289(12) 0.09325(9) 0.0402(8) Uani . . 1.000
    N N4 0.63647(17) 0.25030(12) 0.03655(9) 0.0458(8) Uani . . 1.000
    C C8 0.5406(2) 0.21040(15) 0.05610(11) 0.0392(10) Uani . . 1.000
    C C14 0.67912(19) 0.17523(14) 0.19033(11) 0.0340(9) Uani . . 1.000
    C C17 0.9035(2) 0.14900(16) 0.09962(12) 0.0424(10) Uani . . 1.000
    C C23 0.7551(2) 0.22858(15) 0.04565(11) 0.0410(10) Uani . . 1.000
    C C26 0.6355(2) 0.13308(15) 0.23857(11) 0.0434(10) Uani . . 1.000
    C C31 0.6696(2) 0.23365(16) 0.30919(12) 0.0426(10) Uani . . 1.000
    C C32 0.7804(2) 0.17388(14) 0.08680(11) 0.0366(9) Uani . . 1.000
    C C34 0.6820(2) 0.14156(14) 0.12561(10) 0.0368(9) Uani . . 1.000
    C C39 0.7103(2) 0.27746(15) 0.26171(12) 0.0451(10) Uani . . 1.000
    C C47 1.0265(2) 0.06549(16) 0.15924(12) 0.0519(10) Uani . . 1.000
    C C48 0.7151(2) 0.24819(14) 0.20283(11) 0.0416(10) Uani . . 1.000
    C C55 0.8393(2) 0.27145(16) 0.00655(11) 0.0544(10) Uani . . 1.000
    C C57 0.6307(2) 0.16154(16) 0.29722(12) 0.0484(11) Uani . . 1.000
    C C62 1.0128(3) 0.01022(16) 0.21043(14) 0.0651(11) Uani . . 1.000
    O O9 0.35723(18) 0.05785(11) 0.14122(8) 0.0603(8) Uani . . 1.000
    O O10 0.58206(15) 0.11471(10) 0.47033(8) 0.0522(7) Uani . . 1.000
    O O11 0.02324(17) 0.06082(12) 0.43805(10) 0.0759(9) Uani . . 1.000
    O O12 0.10976(14) -0.03730(11) 0.39298(8) 0.0509(7) Uani . . 1.000
    N N5 0.45147(17) 0.03034(12) 0.42832(9) 0.0443(8) Uani . . 1.000
    N N6 0.38344(17) 0.14147(12) 0.46649(9) 0.0440(8) Uani . . 1.000
    C C22 0.3837(2) -0.01916(16) 0.22853(13) 0.0488(11) Uani . . 1.000
    C C25 0.3366(2) 0.02517(15) 0.33034(11) 0.0369(9) Uani . . 1.000
    C C33 0.2636(2) 0.11928(15) 0.46115(11) 0.0411(10) Uani . . 1.000
    C C37 0.2370(2) 0.05563(15) 0.43094(11) 0.0406(9) Uani . . 1.000
    C C38 0.4785(2) 0.09551(16) 0.45504(11) 0.0410(10) Uani . . 1.000
    C C42 0.3491(2) 0.04858(17) 0.20369(12) 0.0449(10) Uani . . 1.000
    C C44 0.3102(2) 0.10538(15) 0.24164(12) 0.0442(10) Uani . . 1.000
    C C49 0.3046(2) 0.09334(15) 0.30425(12) 0.0420(10) Uani . . 1.000
    C C52 0.3344(2) 0.01124(15) 0.39965(11) 0.0386(9) Uani . . 1.000
    C C53 0.1136(2) 0.02892(17) 0.42254(12) 0.0460(10) Uani . . 1.000
    C C54 0.3758(2) -0.03085(15) 0.29138(13) 0.0449(10) Uani . . 1.000
    C C56 0.1815(2) 0.17336(15) 0.49137(12) 0.0544(11) Uani . . 1.000
    C C60 -0.0077(2) -0.06677(15) 0.37706(13) 0.0553(11) Uani . . 1.000
    C C61 0.0072(3) -0.13722(16) 0.34069(14) 0.0699(14) Uani . . 1.000
    O O13 0.7780(2) 0.38763(15) 0.38773(12) 0.0812(10) Uani . . 1.000
    O O14 0.2287(2) 0.54269(15) 0.08331(12) 0.0840(11) Uani . . 1.000
    O O15 0.2419(2) 0.17780(15) 0.10108(11) 0.0879(10) Uani . . 1.000
    H H1 0.30135 0.45482 0.10960 0.0932 Uiso . . 1.000
    H H2 0.38863 0.49366 0.47513 0.0549 Uiso . . 1.000
    H H9 0.32437 0.28129 0.37210 0.0467 Uiso . . 1.000
    H H11 0.51035 0.32531 0.39174 0.0506 Uiso . . 1.000
    H H27 0.25777 0.46068 0.31026 0.0509 Uiso . . 1.000
    H H36 0.25859 0.49325 0.20793 0.0537 Uiso . . 1.000
    H H43 0.40775 0.26369 0.27072 0.0553 Uiso . . 1.000
    H H51 0.41020 0.29641 0.16817 0.0612 Uiso . . 1.000
    H H58A -0.04686 0.23614 0.37349 0.0871 Uiso . . 1.000
    H H58B -0.05442 0.29676 0.32070 0.0871 Uiso . . 1.000
    H H59A 0.09680 0.47487 0.46189 0.0845 Uiso . . 1.000
    H H59B 0.20257 0.51979 0.49344 0.0845 Uiso . . 1.000
    H H59C 0.15941 0.44387 0.52223 0.0845 Uiso . . 1.000
    H H63A 0.05611 0.21716 0.25926 0.1474 Uiso . . 1.000
    H H63B -0.06690 0.18151 0.27685 0.1474 Uiso . . 1.000
    H H63C 0.05152 0.15599 0.31123 0.1474 Uiso . . 1.000
    H H3 0.51070 0.11999 0.09877 0.0483 Uiso . . 1.000
    H H4 0.62266 0.29180 0.01724 0.0550 Uiso . . 1.000
    H H5 0.70400 0.29823 0.37209 0.0906 Uiso . . 1.000
    H H26 0.60883 0.08429 0.23100 0.0521 Uiso . . 1.000
    H H34 0.69565 0.08730 0.12966 0.0441 Uiso . . 1.000
    H H39 0.73457 0.32672 0.26929 0.0541 Uiso . . 1.000
    H H47A 1.07654 0.10717 0.17294 0.0624 Uiso . . 1.000
    H H47B 1.06404 0.04155 0.12448 0.0624 Uiso . . 1.000
    H H48 0.74299 0.27808 0.17104 0.0499 Uiso . . 1.000
    H H55A 0.85834 0.31867 0.02594 0.0813 Uiso . . 1.000
    H H55B 0.80233 0.28044 -0.03322 0.0813 Uiso . . 1.000
    H H55C 0.91146 0.24286 0.00175 0.0813 Uiso . . 1.000
    H H57 0.60112 0.13213 0.32889 0.0581 Uiso . . 1.000
    H H62A 0.96886 0.03302 0.24302 0.0977 Uiso . . 1.000
    H H62B 1.09059 -0.00470 0.22590 0.0977 Uiso . . 1.000
    H H62C 0.97019 -0.03319 0.19528 0.0977 Uiso . . 1.000
    H H6 0.39839 0.18699 0.47771 0.0527 Uiso . . 1.000
    H H9A 0.31708 0.09432 0.13021 0.0904 Uiso . . 1.000
    H H22 0.41239 -0.05706 0.20328 0.0583 Uiso . . 1.000
    H H44 0.28789 0.15168 0.22501 0.0530 Uiso . . 1.000
    H H49 0.27868 0.13203 0.32952 0.0503 Uiso . . 1.000
    H H52 0.31950 -0.04243 0.40642 0.0464 Uiso . . 1.000
    H H54 0.39733 -0.07741 0.30781 0.0538 Uiso . . 1.000
    H H56A 0.19101 0.16920 0.53535 0.0815 Uiso . . 1.000
    H H56B 0.20054 0.22368 0.47884 0.0815 Uiso . . 1.000
    H H56C 0.10009 0.16203 0.47936 0.0815 Uiso . . 1.000
    H H60A -0.05117 -0.07733 0.41424 0.0662 Uiso . . 1.000
    H H60B -0.05286 -0.03009 0.35289 0.0662 Uiso . . 1.000
    H H61A 0.04801 -0.17420 0.36572 0.1045 Uiso . . 1.000
    H H61B -0.07023 -0.15608 0.32804 0.1045 Uiso . . 1.000
    H H61C 0.05328 -0.12674 0.30491 0.1045 Uiso . . 1.000
    H H511 0.50667 -0.00340 0.42770 0.0532 Uiso . . 1.000
    H H13A 0.854(3) 0.3808(19) 0.4000(15) 0.109(14) Uiso . . 1.000
    H H13B 0.730(3) 0.409(2) 0.4129(16) 0.117(15) Uiso . . 1.000
    H H14A 0.276(4) 0.570(2) 0.0565(18) 0.140(17) Uiso . . 1.000
    H H14B 0.157(3) 0.555(2) 0.0722(17) 0.121(16) Uiso . . 1.000
    H H15A 0.297(4) 0.199(2) 0.0682(17) 0.153(16) Uiso . . 1.000
    H H15B 0.165(3) 0.1797(18) 0.0914(14) 0.096(13) Uiso . . 1.000
loop_
    _atom_site_aniso_label
    _atom_site_aniso_U_11
    _atom_site_aniso_U_22
    _atom_site_aniso_U_33
    _atom_site_aniso_U_12
    _atom_site_aniso_U_13
    _atom_site_aniso_U_23
    O1 0.0634(14) 0.0856(17) 0.0372(12) 0.0017(12) -0.0015(10) 0.0022(10)
    O2 0.0299(10) 0.0717(14) 0.0473(12) -0.0014(10) -0.0008(9) -0.0075(10)
    O3 0.0325(12) 0.1028(18) 0.0806(16) -0.0027(11) 0.0056(10) -0.0294(13)
    O4 0.0359(11) 0.0668(14) 0.0643(13) -0.0062(10) 0.0002(9) -0.0132(11)
    N1 0.0281(12) 0.0581(16) 0.0401(13) 0.0072(11) -0.0022(10) -0.0083(12)
    N2 0.0324(13) 0.0503(15) 0.0547(15) 0.0007(11) 0.0023(11) -0.0085(12)
    C9 0.0346(15) 0.0408(17) 0.0413(16) -0.0010(12) 0.0000(12) -0.0005(13)
    C18 0.0279(13) 0.0398(17) 0.0422(16) -0.0020(12) -0.0035(12) -0.0039(13)
    C24 0.0309(14) 0.0492(18) 0.0371(16) -0.0001(13) 0.0020(12) 0.0023(14)
    C27 0.0368(15) 0.0492(19) 0.0414(18) 0.0023(13) 0.0011(13) -0.0066(14)
    C29 0.0313(16) 0.0551(19) 0.0335(16) -0.0006(14) 0.0015(12) 0.0042(14)
    C30 0.0316(15) 0.0512(19) 0.0392(16) 0.0011(13) 0.0010(12) 0.0024(14)
    C35 0.0376(16) 0.062(2) 0.0359(17) -0.0069(14) -0.0004(13) -0.0024(15)
    C36 0.0392(16) 0.0460(18) 0.0489(18) 0.0012(13) -0.0010(13) 0.0004(14)
    C41 0.0368(16) 0.061(2) 0.0431(18) 0.0006(15) 0.0027(13) 0.0029(15)
    C43 0.0395(16) 0.0473(18) 0.0514(19) 0.0042(13) -0.0003(14) -0.0063(14)
    C51 0.0518(18) 0.060(2) 0.0418(18) 0.0059(16) 0.0056(14) -0.0144(16)
    C58 0.0372(17) 0.096(3) 0.084(2) -0.0118(17) -0.0087(16) -0.027(2)
    C59 0.0444(17) 0.069(2) 0.056(2) 0.0030(16) 0.0080(14) -0.0133(16)
    C63 0.057(2) 0.097(3) 0.139(3) 0.011(2) -0.026(2) -0.054(3)
    O5 0.0576(14) 0.0820(17) 0.0417(12) 0.0082(11) 0.0026(10) -0.0114(11)
    O6 0.0270(10) 0.0748(14) 0.0543(12) 0.0008(10) -0.0032(9) 0.0147(10)
    O7 0.0294(11) 0.0941(16) 0.0734(14) 0.0036(10) 0.0048(10) 0.0304(12)
    O8 0.0317(10) 0.0578(13) 0.0496(12) 0.0032(9) -0.0022(8) 0.0079(10)
    N3 0.0318(12) 0.0496(15) 0.0391(13) -0.0108(10) -0.0032(10) 0.0063(11)
    N4 0.0306(12) 0.0542(15) 0.0527(14) 0.0001(11) 0.0004(10) 0.0168(12)
    C8 0.0321(15) 0.0518(19) 0.0338(16) -0.0057(14) 0.0033(12) 0.0001(14)
    C14 0.0258(13) 0.0406(17) 0.0355(15) -0.0023(12) -0.0015(11) 0.0010(13)
    C17 0.0365(16) 0.0526(19) 0.0381(16) 0.0017(14) 0.0009(13) -0.0011(14)
    C23 0.0287(14) 0.0584(19) 0.0359(16) 0.0008(13) 0.0024(12) 0.0008(14)
    C26 0.0441(16) 0.0421(17) 0.0440(18) -0.0064(13) 0.0001(13) 0.0040(14)
    C31 0.0345(15) 0.058(2) 0.0352(16) 0.0096(14) 0.0010(12) -0.0061(15)
    C32 0.0282(14) 0.0474(18) 0.0341(15) 0.0012(12) -0.0030(11) -0.0003(13)
    C34 0.0291(14) 0.0411(16) 0.0399(16) 0.0011(12) -0.0046(12) 0.0035(13)
    C39 0.0403(16) 0.0453(18) 0.0495(19) 0.0000(13) -0.0004(13) -0.0054(15)
    C47 0.0318(15) 0.067(2) 0.0568(19) 0.0066(14) -0.0026(13) 0.0089(16)
    C48 0.0437(16) 0.0440(18) 0.0370(16) -0.0037(13) 0.0002(12) 0.0037(14)
    C55 0.0383(16) 0.080(2) 0.0450(18) -0.0029(15) 0.0054(13) 0.0156(15)
    C57 0.0512(18) 0.059(2) 0.0354(17) -0.0001(15) 0.0069(13) 0.0072(15)
    C62 0.0480(19) 0.070(2) 0.077(2) 0.0000(16) -0.0039(16) 0.0214(18)
    O9 0.0626(14) 0.0743(16) 0.0444(12) -0.0070(11) 0.0098(10) -0.0001(10)
    O10 0.0288(10) 0.0685(14) 0.0592(13) -0.0029(9) -0.0033(9) -0.0138(10)
    O11 0.0315(12) 0.0871(17) 0.1094(18) -0.0028(11) 0.0055(11) -0.0312(13)
    O12 0.0302(10) 0.0586(14) 0.0637(13) -0.0065(9) -0.0012(9) -0.0062(11)
    N5 0.0310(12) 0.0509(16) 0.0505(14) 0.0057(11) -0.0108(10) -0.0023(12)
    N6 0.0308(12) 0.0519(15) 0.0492(14) -0.0020(11) 0.0015(10) -0.0118(11)
    C22 0.0477(18) 0.051(2) 0.0478(19) 0.0030(15) 0.0062(14) -0.0099(15)
    C25 0.0276(14) 0.0390(17) 0.0437(17) -0.0014(12) -0.0043(12) -0.0044(14)
    C33 0.0301(14) 0.059(2) 0.0342(15) 0.0027(14) 0.0019(12) 0.0018(14)
    C37 0.0313(15) 0.0489(18) 0.0414(16) -0.0010(13) -0.0003(12) -0.0002(14)
    C38 0.0361(16) 0.053(2) 0.0339(16) 0.0029(14) -0.0011(12) 0.0003(14)
    C42 0.0357(16) 0.061(2) 0.0380(17) -0.0056(14) 0.0025(13) 0.0009(16)
    C44 0.0403(16) 0.0462(18) 0.0459(18) -0.0027(13) -0.0023(13) 0.0001(15)
    C49 0.0413(16) 0.0430(18) 0.0413(17) 0.0030(13) -0.0036(12) -0.0055(14)
    C52 0.0264(14) 0.0466(18) 0.0427(16) -0.0025(12) -0.0035(12) -0.0023(13)
    C53 0.0349(16) 0.055(2) 0.0481(18) -0.0014(15) -0.0001(13) 0.0033(15)
    C54 0.0357(15) 0.0398(17) 0.059(2) 0.0057(13) -0.0021(13) -0.0015(15)
    C56 0.0411(16) 0.068(2) 0.0544(19) 0.0036(15) 0.0084(14) -0.0106(15)
    C60 0.0366(16) 0.059(2) 0.070(2) -0.0095(14) -0.0065(14) -0.0077(16)
    C61 0.056(2) 0.060(2) 0.093(3) 0.0000(17) -0.0132(18) -0.0122(19)
    O13 0.0445(15) 0.109(2) 0.0898(18) 0.0123(14) -0.0036(14) -0.0457(15)
    O14 0.0466(15) 0.102(2) 0.103(2) -0.0050(14) -0.0046(14) 0.0502(16)
    O15 0.0438(14) 0.131(2) 0.0886(19) -0.0107(15) -0.0047(13) 0.0552(16)
_geom_special_details
;
Bond distances, angles <i>etc</i>. have been calculated using the rounded
fractional coordinates. All su's are estimated from the variances of the
(full) variance-covariance matrix. The cell e.s.d.'s are taken into account in
the estimation of distances, angles and torsion angles
;
loop_
    _geom_bond_atom_site_label_1
    _geom_bond_atom_site_label_2
    _geom_bond_site_symmetry_1
    _geom_bond_site_symmetry_2
    _geom_bond_distance
    _geom_bond_publ_flag
    O1 C35 . . 1.371(3) no
    O2 C29 . . 1.243(3) no
    O3 C41 . . 1.208(3) no
    O4 C41 . . 1.339(3) no
    O4 C58 . . 1.456(3) no
    O1 H1 . . 0.82 no
    O5 C31 . . 1.370(3) no
    O6 C8 . . 1.240(3) no
    O7 C17 . . 1.212(3) no
    O8 C17 . . 1.349(3) no
    O8 C47 . . 1.450(3) no
    O5 H5 . . 0.82 no
    O9 C42 . . 1.370(3) no
    O10 C38 . . 1.242(3) no
    O11 C53 . . 1.212(3) no
    O12 C60 . . 1.445(3) no
    O12 C53 . . 1.340(4) no
    O9 H9A . . 0.82 no
    O13 H13A . . 0.89(3) no
    O13 H13B . . 0.86(3) no
    O14 H14A . . 0.93(4) no
    O14 H14B . . 0.86(3) no
    N1 C29 . . 1.330(3) no
    N1 C9 . . 1.473(3) no
    N2 C29 . . 1.364(3) no
    N2 C30 . . 1.383(3) no
    N1 H11 . . 0.86 no
    N2 H2 . . 0.86 no
    O15 H15B . . 0.88(3) no
    O15 H15A . . 1.03(4) no
    N3 C34 . . 1.471(3) no
    N3 C8 . . 1.327(3) no
    N4 C23 . . 1.388(3) no
    N4 C8 . . 1.360(3) no
    N3 H3 . . 0.86 no
    N4 H4 . . 0.86 no
    N5 C52 . . 1.472(3) no
    N5 C38 . . 1.327(3) no
    N6 C38 . . 1.367(3) no
    N6 C33 . . 1.396(3) no
    N5 H511 . . 0.86 no
    N6 H6 . . 0.86 no
    C9 C24 . . 1.511(3) no
    C9 C18 . . 1.525(3) no
    C18 C27 . . 1.383(4) no
    C18 C43 . . 1.386(4) no
    C24 C30 . . 1.351(4) no
    C24 C41 . . 1.464(3) no
    C27 C36 . . 1.376(4) no
    C30 C59 . . 1.492(3) no
    C35 C36 . . 1.384(4) no
    C35 C51 . . 1.369(4) no
    C43 C51 . . 1.382(4) no
    C58 C63 . . 1.451(5) no
    C9 H9 . . 0.98 no
    C27 H27 . . 0.93 no
    C36 H36 . . 0.93 no
    C43 H43 . . 0.93 no
    C51 H51 . . 0.93 no
    C58 H58B . . 0.97 no
    C58 H58A . . 0.97 no
    C59 H59A . . 0.96 no
    C59 H59C . . 0.96 no
    C59 H59B . . 0.96 no
    C63 H63B . . 0.96 no
    C63 H63C . . 0.96 no
    C63 H63A . . 0.96 no
    C14 C34 . . 1.527(3) no
    C14 C26 . . 1.385(3) no
    C14 C48 . . 1.382(3) no
    C17 C32 . . 1.463(3) no
    C23 C55 . . 1.491(3) no
    C23 C32 . . 1.345(4) no
    C26 C57 . . 1.371(4) no
    C31 C57 . . 1.376(4) no
    C31 C39 . . 1.377(4) no
    C32 C34 . . 1.514(3) no
    C39 C48 . . 1.381(4) no
    C47 C62 . . 1.493(4) no
    C26 H26 . . 0.93 no
    C34 H34 . . 0.98 no
    C39 H39 . . 0.93 no
    C47 H47B . . 0.97 no
    C47 H47A . . 0.97 no
    C48 H48 . . 0.93 no
    C55 H55C . . 0.96 no
    C55 H55A . . 0.96 no
    C55 H55B . . 0.96 no
    C57 H57 . . 0.93 no
    C62 H62C . . 0.96 no
    C62 H62B . . 0.96 no
    C62 H62A . . 0.96 no
    C22 C54 . . 1.384(4) no
    C22 C42 . . 1.371(4) no
    C25 C54 . . 1.384(4) no
    C25 C52 . . 1.524(3) no
    C25 C49 . . 1.380(4) no
    C33 C56 . . 1.491(4) no
    C33 C37 . . 1.337(4) no
    C37 C53 . . 1.464(3) no
    C37 C52 . . 1.517(3) no
    C42 C44 . . 1.379(4) no
    C44 C49 . . 1.378(4) no
    C60 C61 . . 1.491(4) no
    C22 H22 . . 0.93 no
    C44 H44 . . 0.93 no
    C49 H49 . . 0.93 no
    C52 H52 . . 0.98 no
    C54 H54 . . 0.93 no
    C56 H56A . . 0.96 no
    C56 H56B . . 0.96 no
    C56 H56C . . 0.96 no
    C60 H60A . . 0.97 no
    C60 H60B . . 0.97 no
    C61 H61C . . 0.96 no
    C61 H61A . . 0.96 no
    C61 H61B . . 0.96 no
loop_
    _geom_contact_atom_site_label_1
    _geom_contact_atom_site_label_2
    _geom_contact_distance
    _geom_contact_site_symmetry_1
    _geom_contact_site_symmetry_2
    _geom_contact_publ_flag
    O1 O14 2.657(3) . . no
    O2 C8 3.313(3) . 4_555 no
    O2 O13 2.834(3) . . no
    O2 O9 3.225(3) . 2_655 no
    O2 N2 2.882(3) . 3_666 no
    O3 C59 2.834(3) . . no
    O3 O13 2.789(3) . 1_455 no
    O4 C18 3.068(3) . . no
    O5 O13 2.633(3) . . no
    O5 N1 32(3) . . no
    O6 N6 2.862(3) . 4_554 no
    O6 O15 2.747(3) . . no
    O6 C29 3.325(3) . 4_554 no
    O7 C55 2.858(3) . . no
    O7 O15 2.809(3) . 1_655 no
    O8 C14 3.158(3) . . no
    O9 N3 3.079(3) . . no
    O9 O2 3.225(3) . 2_645 no
    O9 O15 2.627(3) . . no
    O10 O14 2.752(3) . 2_645 no
    O10 N4 2.854(3) . 4_555 no
    O11 O14 2.856(3) . 2_545 no
    O11 C56 2.890(3) . . no
    O12 C25 3.108(3) . . no
    O13 O5 2.633(3) . . no
    O13 O3 2.789(3) . 1_655 no
    O13 O2 2.834(3) . . no
    O14 O11 2.856(3) . 2_555 no
    O14 C60 3.273(3) . 2_555 no
    O14 O10 2.752(3) . 2_655 no
    O14 O1 2.657(3) . . no
    O15 C42 3.395(4) . . no
    O15 O9 2.627(3) . . no
    O15 C47 3.392(4) . 1_455 no
    O15 C44 3.378(4) . . no
    O15 O6 2.747(3) . . no
    O15 O7 2.809(3) . 1_455 no
    O1 H511 2.47 . 2_655 no
    O1 H56A 2.80 . 4_554 no
    O2 H13B 2.02(3) . . no
    O2 H2 2.05 . 3_666 no
    O2 H59B 2.83 . 3_666 no
    O3 H13A 1.91(3) . 1_455 no
    O3 H58B 2.57 . . no
    O3 H58A 2.67 . . no
    O3 H59A 2.25 . . no
    O4 H9 2.39 . . no
    O5 H11 2.14 . . no
    O5 H13B 2.91(4) . . no
    O5 H55B 2.70 . 4_555 no
    O6 H15A 1.78(4) . . no
    O6 H6 2.05 . 4_554 no
    O7 H15B 1.93(3) . 1_655 no
    O7 H55C 2.22 . . no
    O7 H47A 2.55 . . no
    O7 H47B 2.68 . . no
    O8 H34 2.38 . . no
    O9 H3 2.25 . . no
    O10 H4 1.99 . 4_555 no
    O10 H14A 1.88(4) . 2_645 no
    O11 H60B 2.58 . . no
    O11 H14B 2.02(3) . 2_545 no
    O11 H60A 2.64 . . no
    O11 H56C 2.18 . . no
    O12 H52 2.35 . . no
    O13 H58B 2.89 . 1_655 no
    O13 H5 1.82 . . no
    O13 H39 2.82 . . no
    O14 H60A 2.91 . 2_555 no
    O14 H36 2.85 . . no
    O14 H1 1.84 . . no
    O14 H60B 2.75 . 2_555 no
    O15 H59C 2.89 . 4_554 no
    O15 H47A 2.75 . 1_455 no
    O15 H9A 1.81 . . no
    O15 H44 2.76 . . no
    N1 O5 32(3) . . no
    N2 O2 2.882(3) . 3_666 no
    N3 O9 3.079(3) . . no
    N4 O10 2.854(3) . 4_554 no
    N6 O6 2.862(3) . 4_555 no
    C8 O2 3.313(3) . 4_554 no
    C8 C29 3.432(4) . 4_554 no
    C14 O8 3.158(3) . . no
    C17 C48 3.574(3) . . no
    C18 O4 3.068(3) . . no
    C23 C48 3.466(3) . . no
    C25 O12 3.108(3) . . no
    C26 C36 3.525(4) . 2_645 no
    C26 C42 3.594(3) . . no
    C27 C30 3.593(4) . . no
    C27 C41 3.492(4) . . no
    C29 O6 3.325(3) . 4_555 no
    C29 C8 3.432(4) . 4_555 no
    C30 C27 3.593(4) . . no
    C33 C49 3.475(4) . . no
    C35 C54 3.527(3) . 2_655 no
    C36 C26 3.525(4) . 2_655 no
    C39 C58 3.556(3) . 1_655 no
    C41 C27 3.492(4) . . no
    C42 O15 3.395(4) . . no
    C42 C26 3.594(3) . . no
    C44 O15 3.378(4) . . no
    C47 O15 3.392(4) . 1_655 no
    C48 C23 3.466(3) . . no
    C48 C17 3.574(3) . . no
    C49 C33 3.475(4) . . no
    C49 C53 3.565(4) . . no
    C53 C49 3.565(4) . . no
    C54 C35 3.527(3) . 2_645 no
    C55 O7 2.858(3) . . no
    C56 O11 2.890(3) . . no
    C58 C39 3.556(3) . 1_455 no
    C59 O3 2.834(3) . . no
    C60 O14 3.273(3) . 2_545 no
    C8 H15A 2.75(4) . . no
    C8 H6 2.93 . 4_554 no
    C17 H15B 2.98(3) . 1_655 no
    C17 H55C 2.70 . . no
    C22 H39 3.04 . 2_645 no
    C23 H48 2.86 . . no
    C24 H27 2.64 . . no
    C24 H56B 3.08 . . no
    C26 H36 2.97 . 2_645 no
    C27 H62C 3.03 . 2_655 no
    C27 H26 3.03 . 2_655 no
    C29 H2 2.94 . 3_666 no
    C29 H13B 2.93(3) . . no
    C30 H27 3.01 . . no
    C31 H43 3.07 . . no
    C31 H11 3.03 . . no
    C32 H48 2.64 . . no
    C33 H49 2.87 . . no
    C35 H61B 3.09 . 2_555 no
    C35 H54 3.04 . 2_655 no
    C36 H26 2.88 . 2_655 no
    C36 H60B 3.07 . 2_555 no
    C37 H49 2.64 . . no
    C38 H4 2.88 . 4_555 no
    C38 H14A 2.79(4) . 2_645 no
    C38 H511 3.03 . 3_656 no
    C39 H58B 2.91 . 1_655 no
    C39 H63B 3.03 . 1_655 no
    C41 H59A 2.74 . . no
    C41 H13A 2.96(3) . 1_455 no
    C41 H62C 3.04 . 2_655 no
    C41 H56B 2.97 . . no
    C42 H62B 3.09 . 1_455 no
    C42 H26 3.01 . . no
    C43 H44 3.07 . . no
    C44 H47A 2.97 . 1_455 no
    C44 H43 3.08 . . no
    C47 H15B 2.96(3) . 1_655 no
    C49 H63C 3.04 . . no
    C51 H54 3.00 . 2_655 no
    C53 H14B 3.06(3) . 2_545 no
    C53 H56C 2.67 . . no
    C54 H39 3.09 . 2_645 no
    C56 H60A 3.06 . 3_556 no
    C56 H15A 3.08(4) . 4_555 no
    C58 H13A 3.04(3) . 1_455 no
    C60 H14B 2.96(4) . 2_545 no
    H1 H14A 2.36 . . no
    H1 H36 2.30 . . no
    H1 H511 2.43 . 2_655 no
    H1 H14B 2.52 . . no
    H1 O14 1.84 . . no
    H2 O2 2.05 . 3_666 no
    H2 H59B 2.17 . . no
    H2 C29 2.94 . 3_666 no
    H3 O9 2.25 . . no
    H3 H9A 2.33 . . no
    H4 O10 1.99 . 4_554 no
    H4 H55B 2.32 . . no
    H4 C38 2.88 . 4_554 no
    H5 H13B 2.17 . . no
    H5 H13A 2.30 . . no
    H5 O13 1.82 . . no
    H5 H39 2.32 . . no
    H5 H11 2.26 . . no
    H6 O6 2.05 . 4_555 no
    H6 H56B 2.30 . . no
    H6 C8 2.93 . 4_555 no
    H9 O4 2.39 . . no
    H9 H43 2.43 . . no
    H9A H44 2.33 . . no
    H9A H15A 2.30 . . no
    H9A H15B 2.41 . . no
    H9A H3 2.33 . . no
    H9A O15 1.81 . . no
    H11 C31 3.03 . . no
    H11 H5 2.26 . . no
    H11 O5 2.14 . . no
    H13A O3 1.91(3) . 1_655 no
    H13A H5 2.30 . . no
    H13A C58 3.04(3) . 1_655 no
    H13A C41 2.96(3) . 1_655 no
    H13A H58B 2.51 . 1_655 no
    H13B O5 2.91(4) . . no
    H13B H5 2.17 . . no
    H13B O2 2.02(3) . . no
    H13B H59B 2.49 . 3_666 no
    H13B C29 2.93(3) . . no
    H14A C38 2.79(4) . 2_655 no
    H14A O10 1.88(4) . 2_655 no
    H14A H1 2.36 . . no
    H14B H1 2.52 . . no
    H14B C60 2.96(4) . 2_555 no
    H14B C53 3.06(3) . 2_555 no
    H14B O11 2.02(3) . 2_555 no
    H14B H60B 2.52 . 2_555 no
    H15A C8 2.75(4) . . no
    H15A C56 3.08(4) . 4_554 no
    H15A H9A 2.30 . . no
    H15A O6 1.78(4) . . no
    H15A H56B 2.59 . 4_554 no
    H15B O7 1.93(3) . 1_455 no
    H15B C17 2.98(3) . 1_455 no
    H15B C47 2.96(3) . 1_455 no
    H15B H9A 2.41 . . no
    H15B H47A 2.42 . 1_455 no
    H26 C42 3.01 . . no
    H26 C36 2.88 . 2_645 no
    H26 H34 2.42 . . no
    H26 C27 3.03 . 2_645 no
    H26 H36 2.54 . 2_645 no
    H27 H62C 2.55 . 2_655 no
    H27 C24 2.64 . . no
    H27 C30 3.01 . . no
    H34 H26 2.42 . . no
    H34 O8 2.38 . . no
    H36 O14 2.85 . . no
    H36 H26 2.54 . 2_655 no
    H36 H1 2.30 . . no
    H36 C26 2.97 . 2_655 no
    H39 C54 3.09 . 2_655 no
    H39 O13 2.82 . . no
    H39 C22 3.04 . 2_655 no
    H39 H5 2.32 . . no
    H43 H44 2.58 . . no
    H43 H9 2.43 . . no
    H43 C44 3.08 . . no
    H43 C31 3.07 . . no
    H44 C43 3.07 . . no
    H44 O15 2.76 . . no
    H44 H9A 2.33 . . no
    H44 H43 2.58 . . no
    H47A H15B 2.42 . 1_655 no
    H47A C44 2.97 . 1_655 no
    H47A O7 2.55 . . no
    H47A O15 2.75 . 1_655 no
    H47B O7 2.68 . . no
    H47B H59C 2.50 . 4_654 no
    H48 C32 2.64 . . no
    H48 C23 2.86 . . no
    H49 H63C 2.59 . . no
    H49 C37 2.64 . . no
    H49 C33 2.87 . . no
    H52 H54 2.41 . . no
    H52 O12 2.35 . . no
    H54 C35 3.04 . 2_645 no
    H54 C51 3.00 . 2_645 no
    H54 H52 2.41 . . no
    H55A H61A 2.55 . 2_655 no
    H55B O5 2.70 . 4_554 no
    H55B H4 2.32 . . no
    H55C C17 2.70 . . no
    H55C O7 2.22 . . no
    H56A O1 2.80 . 4_555 no
    H56A H60A 2.53 . 3_556 no
    H56B C24 3.08 . . no
    H56B H6 2.30 . . no
    H56B C41 2.97 . . no
    H56B H15A 2.59 . 4_555 no
    H56C C53 2.67 . . no
    H56C O11 2.18 . . no
    H58A O3 2.67 . . no
    H58B H13A 2.51 . 1_455 no
    H58B O13 2.89 . 1_455 no
    H58B C39 2.91 . 1_455 no
    H58B O3 2.57 . . no
    H59A C41 2.74 . . no
    H59A O3 2.25 . . no
    H59B H2 2.17 . . no
    H59B H13B 2.49 . 3_666 no
    H59B O2 2.83 . 3_666 no
    H59C O15 2.89 . 4_555 no
    H59C H47B 2.50 . 4_455 no
    H60A O14 2.91 . 2_545 no
    H60A O11 2.64 . . no
    H60A H56A 2.53 . 3_556 no
    H60A C56 3.06 . 3_556 no
    H60B O14 2.75 . 2_545 no
    H60B C36 3.07 . 2_545 no
    H60B O11 2.58 . . no
    H60B H14B 2.52 . 2_545 no
    H61A H55A 2.55 . 2_645 no
    H61B C35 3.09 . 2_545 no
    H62B C42 3.09 . 1_655 no
    H62C C27 3.03 . 2_645 no
    H62C H27 2.55 . 2_645 no
    H62C C41 3.04 . 2_645 no
    H63B C39 3.03 . 1_455 no
    H63C C49 3.04 . . no
    H63C H49 2.59 . . no
    H511 C38 3.03 . 3_656 no
    H511 O1 2.47 . 2_645 no
    H511 H1 2.43 . 2_645 no
loop_
    _geom_angle_atom_site_label_1
    _geom_angle_atom_site_label_2
    _geom_angle_atom_site_label_3
    _geom_angle_site_symmetry_1
    _geom_angle_site_symmetry_2
    _geom_angle_site_symmetry_3
    _geom_angle
    _geom_angle_publ_flag
    C41 O4 C58 . . . 116.7(2) no
    C35 O1 H1 . . . 109 no
    C17 O8 C47 . . . 116.56(18) no
    C31 O5 H5 . . . 109 no
    C53 O12 C60 . . . 116.77(18) no
    C42 O9 H9A . . . 109 no
    H13A O13 H13B . . . 118(3) no
    H14A O14 H14B . . . 103(4) no
    C9 N1 C29 . . . 126.0(2) no
    C29 N2 C30 . . . 123.7(2) no
    C29 N1 H11 . . . 117 no
    C9 N1 H11 . . . 117 no
    C29 N2 H2 . . . 118 no
    C30 N2 H2 . . . 118 no
    H15A O15 H15B . . . 115(3) no
    C8 N3 C34 . . . 124.5(2) no
    C8 N4 C23 . . . 124.4(2) no
    C34 N3 H3 . . . 118 no
    C8 N3 H3 . . . 118 no
    C23 N4 H4 . . . 118 no
    C8 N4 H4 . . . 118 no
    C38 N5 C52 . . . 125.1(2) no
    C33 N6 C38 . . . 124.2(2) no
    C52 N5 H511 . . . 117 no
    C38 N5 H511 . . . 117 no
    C38 N6 H6 . . . 118 no
    C33 N6 H6 . . . 118 no
    C18 C9 C24 . . . 114.0(2) no
    N1 C9 C18 . . . 110.38(18) no
    N1 C9 C24 . . . 109.13(19) no
    C9 C18 C27 . . . 122.5(2) no
    C27 C18 C43 . . . 117.2(2) no
    C9 C18 C43 . . . 120.3(2) no
    C9 C24 C41 . . . 117.6(2) no
    C30 C24 C41 . . . 121.3(2) no
    C9 C24 C30 . . . 121.0(2) no
    C18 C27 C36 . . . 121.7(2) no
    O2 C29 N2 . . . 120.5(2) no
    N1 C29 N2 . . . 116.4(2) no
    O2 C29 N1 . . . 123.2(2) no
    C24 C30 C59 . . . 127.5(2) no
    N2 C30 C24 . . . 119.3(2) no
    N2 C30 C59 . . . 113.2(2) no
    C36 C35 C51 . . . 119.2(2) no
    O1 C35 C36 . . . 122.1(3) no
    O1 C35 C51 . . . 118.7(2) no
    C27 C36 C35 . . . 120.1(2) no
    O4 C41 C24 . . . 111.2(2) no
    O3 C41 O4 . . . 121.9(2) no
    O3 C41 C24 . . . 126.9(3) no
    C18 C43 C51 . . . 121.6(2) no
    C35 C51 C43 . . . 120.2(2) no
    O4 C58 C63 . . . 108.7(2) no
    N1 C9 H9 . . . 108 no
    C24 C9 H9 . . . 108 no
    C18 C9 H9 . . . 108 no
    C36 C27 H27 . . . 119 no
    C18 C27 H27 . . . 119 no
    C27 C36 H36 . . . 120 no
    C35 C36 H36 . . . 120 no
    C18 C43 H43 . . . 119 no
    C51 C43 H43 . . . 119 no
    C35 C51 H51 . . . 120 no
    C43 C51 H51 . . . 120 no
    C63 C58 H58A . . . 110 no
    O4 C58 H58B . . . 110 no
    C63 C58 H58B . . . 110 no
    O4 C58 H58A . . . 110 no
    H58A C58 H58B . . . 108 no
    H59A C59 H59B . . . 109 no
    C30 C59 H59C . . . 109 no
    H59A C59 H59C . . . 109 no
    H59B C59 H59C . . . 109 no
    C30 C59 H59B . . . 110 no
    C30 C59 H59A . . . 109 no
    C58 C63 H63A . . . 109 no
    C58 C63 H63C . . . 109 no
    C58 C63 H63B . . . 110 no
    H63B C63 H63C . . . 109 no
    H63A C63 H63C . . . 109 no
    H63A C63 H63B . . . 109 no
    O6 C8 N4 . . . 120.5(2) no
    O6 C8 N3 . . . 123.8(2) no
    N3 C8 N4 . . . 115.7(2) no
    C34 C14 C48 . . . 122.4(2) no
    C26 C14 C34 . . . 119.9(2) no
    C26 C14 C48 . . . 117.7(2) no
    O7 C17 O8 . . . 121.6(2) no
    O7 C17 C32 . . . 126.6(2) no
    O8 C17 C32 . . . 111.9(2) no
    N4 C23 C55 . . . 112.9(2) no
    N4 C23 C32 . . . 118.6(2) no
    C32 C23 C55 . . . 128.5(2) no
    C14 C26 C57 . . . 121.6(2) no
    O5 C31 C39 . . . 122.3(2) no
    C39 C31 C57 . . . 119.6(2) no
    O5 C31 C57 . . . 118.1(2) no
    C17 C32 C23 . . . 121.7(2) no
    C17 C32 C34 . . . 118.1(2) no
    C23 C32 C34 . . . 120.0(2) no
    C14 C34 C32 . . . 113.26(19) no
    N3 C34 C32 . . . 108.97(18) no
    N3 C34 C14 . . . 110.25(18) no
    C31 C39 C48 . . . 120.0(2) no
    O8 C47 C62 . . . 108.1(2) no
    C14 C48 C39 . . . 121.1(2) no
    C26 C57 C31 . . . 120.0(2) no
    C14 C26 H26 . . . 119 no
    C57 C26 H26 . . . 119 no
    C14 C34 H34 . . . 108 no
    C32 C34 H34 . . . 108 no
    N3 C34 H34 . . . 108 no
    C31 C39 H39 . . . 120 no
    C48 C39 H39 . . . 120 no
    O8 C47 H47A . . . 110 no
    H47A C47 H47B . . . 108 no
    C62 C47 H47A . . . 110 no
    C62 C47 H47B . . . 110 no
    O8 C47 H47B . . . 110 no
    C14 C48 H48 . . . 119 no
    C39 C48 H48 . . . 119 no
    H55A C55 H55C . . . 109 no
    H55A C55 H55B . . . 109 no
    C23 C55 H55A . . . 109 no
    C23 C55 H55B . . . 109 no
    H55B C55 H55C . . . 109 no
    C23 C55 H55C . . . 109 no
    C26 C57 H57 . . . 120 no
    C31 C57 H57 . . . 120 no
    C47 C62 H62A . . . 109 no
    C47 C62 H62B . . . 109 no
    H62A C62 H62C . . . 109 no
    H62A C62 H62B . . . 109 no
    H62B C62 H62C . . . 109 no
    C47 C62 H62C . . . 109 no
    C42 C22 C54 . . . 119.7(3) no
    C52 C25 C54 . . . 119.9(2) no
    C49 C25 C52 . . . 122.4(2) no
    C49 C25 C54 . . . 117.6(2) no
    N6 C33 C37 . . . 118.7(2) no
    C37 C33 C56 . . . 129.0(2) no
    N6 C33 C56 . . . 112.3(2) no
    C33 C37 C52 . . . 120.4(2) no
    C33 C37 C53 . . . 122.1(2) no
    C52 C37 C53 . . . 117.3(2) no
    O10 C38 N5 . . . 123.8(2) no
    N5 C38 N6 . . . 115.6(2) no
    O10 C38 N6 . . . 120.6(2) no
    O9 C42 C22 . . . 118.0(2) no
    O9 C42 C44 . . . 122.1(3) no
    C22 C42 C44 . . . 119.9(2) no
    C42 C44 C49 . . . 119.8(2) no
    C25 C49 C44 . . . 121.5(2) no
    N5 C52 C37 . . . 109.2(2) no
    N5 C52 C25 . . . 110.05(19) no
    C25 C52 C37 . . . 112.7(2) no
    O11 C53 O12 . . . 121.8(2) no
    O11 C53 C37 . . . 126.9(3) no
    O12 C53 C37 . . . 111.3(2) no
    C22 C54 C25 . . . 121.5(2) no
    O12 C60 C61 . . . 108.6(2) no
    C42 C22 H22 . . . 120 no
    C54 C22 H22 . . . 120 no
    C42 C44 H44 . . . 120 no
    C49 C44 H44 . . . 120 no
    C25 C49 H49 . . . 119 no
    C44 C49 H49 . . . 119 no
    C37 C52 H52 . . . 108 no
    N5 C52 H52 . . . 108 no
    C25 C52 H52 . . . 108 no
    C22 C54 H54 . . . 119 no
    C25 C54 H54 . . . 119 no
    C33 C56 H56A . . . 109 no
    C33 C56 H56B . . . 109 no
    H56B C56 H56C . . . 109 no
    H56A C56 H56C . . . 109 no
    C33 C56 H56C . . . 109 no
    H56A C56 H56B . . . 109 no
    O12 C60 H60A . . . 110 no
    O12 C60 H60B . . . 110 no
    C61 C60 H60A . . . 110 no
    C61 C60 H60B . . . 110 no
    H60A C60 H60B . . . 108 no
    C60 C61 H61C . . . 109 no
    H61A C61 H61C . . . 110 no
    H61B C61 H61C . . . 109 no
    H61A C61 H61B . . . 109 no
    C60 C61 H61A . . . 109 no
    C60 C61 H61B . . . 109 no
loop_
    _geom_torsion_atom_site_label_1
    _geom_torsion_atom_site_label_2
    _geom_torsion_atom_site_label_3
    _geom_torsion_atom_site_label_4
    _geom_torsion_site_symmetry_1
    _geom_torsion_site_symmetry_2
    _geom_torsion_site_symmetry_3
    _geom_torsion_site_symmetry_4
    _geom_torsion
    _geom_torsion_publ_flag
    C58 O4 C41 O3 . . . . 5.0(4) no
    C58 O4 C41 C24 . . . . -175.9(2) no
    C41 O4 C58 C63 . . . . 173.1(2) no
    C47 O8 C17 O7 . . . . 2.6(4) no
    C47 O8 C17 C32 . . . . -177.5(2) no
    C17 O8 C47 C62 . . . . 173.3(2) no
    C60 O12 C53 O11 . . . . 3.7(4) no
    C60 O12 C53 C37 . . . . -174.8(2) no
    C53 O12 C60 C61 . . . . 175.9(2) no
    C29 N1 C9 C18 . . . . 104.2(3) no
    C9 N1 C29 O2 . . . . -173.0(2) no
    C29 N1 C9 C24 . . . . -21.8(3) no
    C9 N1 C29 N2 . . . . 8.1(4) no
    C29 N2 C30 C59 . . . . 165.2(2) no
    C30 N2 C29 N1 . . . . 11.2(3) no
    C29 N2 C30 C24 . . . . -13.1(4) no
    C30 N2 C29 O2 . . . . -167.8(2) no
    C8 N3 C34 C32 . . . . -31.1(3) no
    C34 N3 C8 O6 . . . . -166.1(2) no
    C34 N3 C8 N4 . . . . 15.6(3) no
    C8 N3 C34 C14 . . . . 93.8(3) no
    C23 N4 C8 N3 . . . . 9.5(3) no
    C8 N4 C23 C32 . . . . -14.6(4) no
    C8 N4 C23 C55 . . . . 165.5(2) no
    C23 N4 C8 O6 . . . . -168.8(2) no
    C38 N5 C52 C37 . . . . -28.1(3) no
    C38 N5 C52 C25 . . . . 96.2(3) no
    C52 N5 C38 O10 . . . . -168.4(2) no
    C52 N5 C38 N6 . . . . 12.9(3) no
    C38 N6 C33 C56 . . . . 165.4(2) no
    C33 N6 C38 O10 . . . . -168.1(2) no
    C33 N6 C38 N5 . . . . 10.7(3) no
    C38 N6 C33 C37 . . . . -14.9(4) no
    N1 C9 C24 C41 . . . . -165.2(2) no
    C18 C9 C24 C30 . . . . -105.1(3) no
    C18 C9 C24 C41 . . . . 70.9(3) no
    C24 C9 C18 C27 . . . . 28.6(3) no
    N1 C9 C18 C27 . . . . -94.6(3) no
    N1 C9 C18 C43 . . . . 85.2(3) no
    C24 C9 C18 C43 . . . . -151.6(2) no
    N1 C9 C24 C30 . . . . 18.8(3) no
    C9 C18 C27 C36 . . . . 179.5(2) no
    C9 C18 C43 C51 . . . . -179.3(2) no
    C43 C18 C27 C36 . . . . -0.3(3) no
    C27 C18 C43 C51 . . . . 0.5(3) no
    C9 C24 C41 O3 . . . . -172.6(3) no
    C9 C24 C41 O4 . . . . 8.3(3) no
    C41 C24 C30 N2 . . . . -179.6(2) no
    C41 C24 C30 C59 . . . . 2.3(4) no
    C9 C24 C30 C59 . . . . 178.2(2) no
    C9 C24 C30 N2 . . . . -3.8(4) no
    C30 C24 C41 O4 . . . . -175.7(2) no
    C30 C24 C41 O3 . . . . 3.4(4) no
    C18 C27 C36 C35 . . . . 0.2(4) no
    O1 C35 C51 C43 . . . . 179.3(2) no
    O1 C35 C36 C27 . . . . -179.1(2) no
    C36 C35 C51 C43 . . . . 0.6(4) no
    C51 C35 C36 C27 . . . . -0.4(4) no
    C18 C43 C51 C35 . . . . -0.7(4) no
    C48 C14 C26 C57 . . . . -1.7(3) no
    C34 C14 C26 C57 . . . . -179.5(2) no
    C26 C14 C48 C39 . . . . 1.5(3) no
    C34 C14 C48 C39 . . . . 179.3(2) no
    C26 C14 C34 N3 . . . . 85.8(3) no
    C26 C14 C34 C32 . . . . -151.9(2) no
    C48 C14 C34 N3 . . . . -92.0(3) no
    C48 C14 C34 C32 . . . . 30.4(3) no
    O7 C17 C32 C34 . . . . -172.9(3) no
    O8 C17 C32 C23 . . . . -178.5(2) no
    O7 C17 C32 C23 . . . . 1.4(4) no
    O8 C17 C32 C34 . . . . 7.2(3) no
    C55 C23 C32 C17 . . . . 1.0(4) no
    N4 C23 C32 C17 . . . . -178.9(2) no
    N4 C23 C32 C34 . . . . -4.7(4) no
    C55 C23 C32 C34 . . . . 175.2(2) no
    C14 C26 C57 C31 . . . . 0.1(4) no
    O5 C31 C39 C48 . . . . 179.4(2) no
    C39 C31 C57 C26 . . . . 1.7(4) no
    C57 C31 C39 C48 . . . . -1.9(3) no
    O5 C31 C57 C26 . . . . -179.6(2) no
    C17 C32 C34 C14 . . . . 75.7(3) no
    C23 C32 C34 N3 . . . . 24.4(3) no
    C23 C32 C34 C14 . . . . -98.7(3) no
    C17 C32 C34 N3 . . . . -161.2(2) no
    C31 C39 C48 C14 . . . . 0.3(3) no
    C54 C22 C42 O9 . . . . -179.5(2) no
    C54 C22 C42 C44 . . . . 2.0(4) no
    C42 C22 C54 C25 . . . . -1.8(4) no
    C52 C25 C49 C44 . . . . 178.3(2) no
    C54 C25 C49 C44 . . . . 0.6(3) no
    C49 C25 C52 N5 . . . . -90.3(3) no
    C49 C25 C52 C37 . . . . 31.9(3) no
    C54 C25 C52 N5 . . . . 87.3(3) no
    C54 C25 C52 C37 . . . . -150.5(2) no
    C49 C25 C54 C22 . . . . 0.5(3) no
    C52 C25 C54 C22 . . . . -177.3(2) no
    N6 C33 C37 C52 . . . . -3.9(4) no
    N6 C33 C37 C53 . . . . -179.2(2) no
    C56 C33 C37 C52 . . . . 175.8(2) no
    C56 C33 C37 C53 . . . . 0.5(4) no
    C33 C37 C52 N5 . . . . 22.4(3) no
    C33 C37 C52 C25 . . . . -100.2(3) no
    C53 C37 C52 N5 . . . . -162.1(2) no
    C53 C37 C52 C25 . . . . 75.3(3) no
    C33 C37 C53 O11 . . . . 3.9(4) no
    C33 C37 C53 O12 . . . . -177.6(2) no
    C52 C37 C53 O11 . . . . -171.5(3) no
    C52 C37 C53 O12 . . . . 6.9(3) no
    O9 C42 C44 C49 . . . . -179.5(2) no
    C22 C42 C44 C49 . . . . -1.0(4) no
    C42 C44 C49 C25 . . . . -0.3(4) no
loop_
    _geom_hbond_atom_site_label_D
    _geom_hbond_atom_site_label_H
    _geom_hbond_atom_site_label_A
    _geom_hbond_site_symmetry_A
    _geom_hbond_distance_DH
    _geom_hbond_distance_HA
    _geom_hbond_distance_DA
    _geom_hbond_angle_DHA
    _geom_hbond_publ_flag
    N1 H11 O5 . 0.86 2.14 3.002(3) 176 yes
    N2 H2 O2 3_666 0.86 2.05 2.882(3) 162 yes
    N3 H3 O9 . 0.86 2.25 3.079(3) 161 yes
    N4 H4 O10 4_554 0.86 1.99 2.854(3) 177 yes
    N5 H511 O1 2_645 0.86 2.47 3.278(3) 158 yes
    N6 H6 O6 4_555 0.86 2.05 2.862(3) 157 yes
    O1 H1 O14 . 0.82 1.84 2.657(3) 171 yes
    O5 H5 O13 . 0.82 1.82 2.633(3) 172 yes
    O9 H9A O15 . 0.82 1.81 2.627(3) 174 yes
    O13 H13A O3 1_655 0.89(3) 1.91(3) 2.789(3) 172(3) yes
    O13 H13B O2 . 0.86(3) 2.02(3) 2.834(3) 158(3) yes
    O14 H14A O10 2_655 0.93(4) 1.88(4) 2.752(3) 156(4) yes
    O14 H14B O11 2_555 0.86(3) 2.02(3) 2.856(3) 164(3) yes
    O15 H15A O6 . 1.03(4) 1.78(4) 2.747(3) 155(3) yes
    O15 H15B O7 1_455 0.88(3) 1.93(3) 2.809(3) 173(3) yes
