# Supplementary material for: Ethyl 4-(4-hydroxy­phen­yl)-6-methyl-2-oxo-1,2,3,4-tetra­hydro­pyrimidine-5-carboxyl­ate monohydrate
Source: Acta Crystallogr Sect E Struct Rep Online. 2008 Nov 29;64(Pt 12):o2488–9. doi: 10.1107/S1600536808039548 (PMC2960136; doi:10.1107/S1600536808039548)
Supplement: Supplementary file 2 [file e-64-o2488-Isup2.hkl]

#
# h,k,l, Fc-squared, Fo-squared, sigma(Fo-squared) and status flag
#
data_I
_shelx_title ' pestb_m in P2(1)/c'
_shelx_refln_list_code          4
_shelx_F_calc_maximum      436.67
_exptl_crystal_F_000      1872.00
_reflns_d_resolution_high  0.8107
 
loop_
 _symmetry_equiv_pos_as_xyz
 'x, y, z'
 '-x, y+1/2, -z+1/2'
 '-x, -y, -z'
 'x, -y-1/2, z-1/2'
 
_cell_length_a    11.1583
_cell_length_b    17.7732
_cell_length_c    21.6855
_cell_angle_alpha  90.000
_cell_angle_beta   91.448
_cell_angle_gamma  90.000
 
_shelx_F_squared_multiplier     1.000
 
loop_
 _refln_index_h
 _refln_index_k
 _refln_index_l
 _refln_F_squared_calc
 _refln_F_squared_meas
 _refln_F_squared_sigma
 _refln_observed_status
   1   0   0    19745.37    18955.96   1149.00 o
   2   0   0     3638.70     3529.95    212.86 o
   3   0   0   141246.02   134730.67   8156.37 o
   4   0   0      129.34      155.57     33.40 o
   5   0   0     2402.59     2641.26    163.72 o
   6   0   0     1968.79     1908.24    120.50 o
   7   0   0      245.65      186.79     60.60 o
   8   0   0     3231.23     2910.55    181.45 o
   9   0   0    11782.49    11306.08    682.72 o
  10   0   0        1.58        1.99     38.11 o
  11   0   0      794.33      972.52     75.12 o
  12   0   0      207.24      245.40     60.63 o
  13   0   0       96.49      160.14     57.90 o
   1   1   0       49.03       42.03      3.87 o
   2   1   0       38.35       39.91      8.17 o
   3   1   0      544.12      524.09     26.01 o
   4   1   0        0.54        4.83      7.93 o
   5   1   0      179.00      185.06     14.44 o
   6   1   0       25.82       62.18     14.94 o
   7   1   0       16.75        0.00     15.00 o
   8   1   0       29.49       49.15     17.05 o
   9   1   0      944.80      933.68     48.78 o
  10   1   0        8.67        0.00     22.42 o
  11   1   0      148.77      205.61     42.20 o
  12   1   0       60.05       70.16     33.48 o
  13   1   0       55.54       89.37     62.70 o
   0   2   0     1627.04     1490.74    113.01 o
   1   2   0       11.48        7.62      3.77 o
   2   2   0      412.12      391.47     17.88 o
   3   2   0      374.61      349.30     18.82 o
   4   2   0      155.77      154.34     16.21 o
   5   2   0        2.29        3.37     10.04 o
   6   2   0       48.90       44.83     12.63 o
   7   2   0      491.04      501.94     28.29 o
   8   2   0      186.36      176.07     20.48 o
   9   2   0       28.42       27.34     26.88 o
  10   2   0       21.62       15.82     25.25 o
  11   2   0       30.54        0.00     28.05 o
  12   2   0        9.20       11.22     36.08 o
  13   2   0       71.56       96.20     46.17 o
   1   3   0    63538.72    58208.27   3523.24 o
   2   3   0    24707.95    22670.35   1074.45 o
   3   3   0    14215.76    13213.75    565.05 o
   4   3   0    30697.19    29880.37   1279.33 o
   5   3   0      843.83      694.89     33.13 o
   6   3   0       45.28       20.70     12.14 o
   7   3   0    10468.51     9834.28    424.50 o
   8   3   0       21.42        4.01     19.67 o
   9   3   0     4969.77     4796.50    232.05 o
  10   3   0      292.90      353.76     50.94 o
  11   3   0       62.24       45.91     34.39 o
  12   3   0        0.13        0.00     38.07 o
  13   3   0      225.28      287.38     61.01 o
   0   4   0     3212.90     3144.89    168.92 o
   1   4   0     1039.79      911.78     44.82 o
   2   4   0      326.60      330.82     18.14 o
   3   4   0      201.58      215.49     12.36 o
   4   4   0     2458.68     2374.84    103.35 o
   5   4   0       31.85       38.66     12.17 o
   6   4   0      639.07      665.41     33.32 o
   7   4   0       14.91        6.31     15.35 o
   8   4   0      156.80      118.74     21.73 o
   9   4   0       32.17       30.29     28.35 o
  10   4   0      290.32      265.20    102.50 o
  11   4   0      268.37      311.71     43.62 o
  12   4   0       84.22      123.49     40.78 o
  13   4   0       26.10       98.72     46.88 o
   1   5   0      463.26      488.53     22.32 o
   2   5   0      198.75      198.27     16.01 o
   3   5   0     1346.79     1194.08     57.35 o
   4   5   0      234.69      226.09     14.84 o
   5   5   0      512.74      570.59     28.36 o
   6   5   0        3.05        2.55     13.36 o
   7   5   0     1379.21     1458.36     73.92 o
   8   5   0       18.38        8.28     19.29 o
   9   5   0        0.27        0.00     27.20 o
  10   5   0      200.57      212.38     35.55 o
  11   5   0       13.01       29.75     36.16 o
  12   5   0      132.37      154.73     43.47 o
  13   5   0        9.46       24.63     46.59 o
   0   6   0     1801.71     1687.63    103.89 o
   1   6   0     1370.23     1363.45     60.24 o
   2   6   0      951.63      947.44     46.10 o
   3   6   0     1224.50     1168.31     55.83 o
   4   6   0     2248.69     2142.31    104.35 o
   5   6   0     3047.66     2877.43    124.52 o
   6   6   0        3.67        0.00     15.46 o
   7   6   0      511.90      540.74     61.61 o
   8   6   0      185.37      204.26     31.49 o
   9   6   0      169.08      216.23     65.01 o
  10   6   0        7.95       42.34     32.22 o
  11   6   0        3.90        0.00     45.61 o
  12   6   0       12.15       51.85     42.78 o
  13   6   0       52.57       95.62     48.20 o
   1   7   0     8754.79     8668.03    372.52 o
   2   7   0      598.64      597.16     27.99 o
   3   7   0      844.63      837.33     42.41 o
   4   7   0       35.01       40.23     11.40 o
   5   7   0     1160.98     1318.86     66.44 o
   6   7   0     1104.97     1124.25     58.30 o
   7   7   0       28.77       25.18     21.56 o
   8   7   0       19.82       13.03     24.53 o
   9   7   0       96.69       60.67     36.42 o
  10   7   0       58.98        2.40     35.98 o
  11   7   0      164.90      120.90     43.15 o
  12   7   0      307.29      271.10     71.11 o
  13   7   0        1.09       56.21     52.99 o
   0   8   0       84.80       73.92     15.86 o
   1   8   0     1254.96     1310.02     58.29 o
   2   8   0       13.38       21.40      9.61 o
   3   8   0       69.17       45.44     15.17 o
   4   8   0      396.53      406.53     24.78 o
   5   8   0      395.74      388.31     29.29 o
   6   8   0       39.76        0.00     20.84 o
   7   8   0        0.64        0.19     21.16 o
   8   8   0      205.66      188.69     29.91 o
   9   8   0       44.51      105.22     32.91 o
  10   8   0       42.75       90.62     41.42 o
  11   8   0       25.29        5.99     40.59 o
  12   8   0      112.34       89.62     45.57 o
   1   9   0     2582.01     2700.84    117.87 o
   2   9   0     1496.89     1423.04     62.79 o
   3   9   0      370.44      364.07     23.20 o
   4   9   0     1832.41     1767.48     99.05 o
   5   9   0      621.94      748.60     47.70 o
   6   9   0      154.85      158.12     24.46 o
   7   9   0       73.25       86.36     25.62 o
   8   9   0       22.95        0.00     30.25 o
   9   9   0       95.51      112.62     35.08 o
  10   9   0      143.04      177.79     48.08 o
  11   9   0      248.03      243.91     46.80 o
  12   9   0       13.58        0.00     55.20 o
   0  10   0    10031.07    10517.54    638.72 o
   1  10   0       53.84       38.85     13.02 o
   2  10   0      147.08      186.18     15.62 o
   3  10   0     2504.54     2539.33    139.19 o
   4  10   0      660.42      683.07     56.44 o
   5  10   0      589.34      659.72     45.75 o
   6  10   0       10.16        9.65     22.27 o
   7  10   0        2.04        1.28     25.47 o
   8  10   0      392.33      398.07     48.15 o
   9  10   0      130.63       90.08     36.55 o
  10  10   0      152.82      154.23     53.95 o
  11  10   0      137.60      129.78     57.38 o
  12  10   0       36.03       20.08     44.42 o
   1  11   0       70.28       60.74     14.45 o
   2  11   0       46.41       39.08     20.14 o
   3  11   0       16.64        0.00     20.53 o
   4  11   0      148.38      179.00     28.60 o
   5  11   0      194.21      237.52     27.77 o
   6  11   0      322.58      303.55     39.96 o
   7  11   0      210.52      139.75     29.69 o
   8  11   0      118.97       57.31     34.23 o
   9  11   0       86.61      149.48     36.86 o
  10  11   0      126.16      185.20     43.69 o
  11  11   0      111.17      134.28     44.35 o
   0  12   0       62.08      119.36     24.60 o
   1  12   0      115.59      161.65     25.28 o
   2  12   0        6.01        0.00     26.20 o
   3  12   0      546.68      530.97     39.21 o
   4  12   0       14.57       10.08     22.35 o
   5  12   0      145.39      187.73     28.74 o
   6  12   0      585.17      554.46     45.05 o
   7  12   0        0.01        0.00     28.97 o
   8  12   0      206.30      169.68     37.75 o
   9  12   0        0.25       13.35     35.47 o
  10  12   0       57.50        4.01     43.36 o
  11  12   0        0.03        0.00     42.32 o
   1  13   0      338.67      399.99     46.59 o
   2  13   0        5.77       12.38     24.06 o
   3  13   0       13.85       14.98     24.33 o
   4  13   0      290.35      306.61     32.21 o
   5  13   0       77.88      126.14     29.58 o
   6  13   0      741.10      753.16     56.02 o
   7  13   0      714.30      683.71     52.78 o
   8  13   0       59.54       41.28     33.67 o
   9  13   0      118.36      116.31     38.67 o
  10  13   0        1.17        0.00     45.36 o
  11  13   0       77.39       32.12     57.17 o
   0  14   0       35.54        2.52     52.88 o
   1  14   0       14.34        3.83     31.02 o
   2  14   0      666.59      658.46     47.92 o
   3  14   0       10.20        0.00     26.71 o
   4  14   0      210.43      162.14     30.59 o
   5  14   0        2.73        5.55     35.41 o
   6  14   0       54.75       22.62     32.11 o
   7  14   0      433.05      435.42     74.55 o
   8  14   0        6.97        0.00     38.69 o
   9  14   0        8.78        0.00     38.17 o
  10  14   0       12.54        1.21     44.49 o
   1  15   0       16.59        0.00     43.87 o
   2  15   0        0.02        0.00     34.70 o
   3  15   0        3.21        0.00     30.24 o
   4  15   0        5.78        0.00     30.19 o
   5  15   0       52.35       68.01     33.84 o
   6  15   0      192.16      163.91     37.07 o
   7  15   0      183.73      184.88     40.29 o
   8  15   0      139.29       90.16     40.87 o
   9  15   0        2.12        2.01     41.50 o
  10  15   0      151.16      131.32     64.75 o
   0  16   0      203.96      313.16     80.58 o
   1  16   0      156.75      179.51     52.91 o
   2  16   0       89.47       40.35     38.77 o
   3  16   0      725.03      766.65     65.93 o
   4  16   0      707.16      816.81     60.88 o
   5  16   0      939.94      913.53     63.88 o
   6  16   0       12.79       30.95     44.24 o
   7  16   0       12.29       24.26     41.32 o
   8  16   0      170.49       97.73     42.84 o
   9  16   0       93.67       17.87     45.56 o
   1  17   0        0.11       29.45     54.68 o
   2  17   0      198.33      295.98     61.23 o
   3  17   0      106.69      177.77     52.80 o
   4  17   0        5.86        0.00     42.79 o
   5  17   0      223.74      264.25     41.80 o
   6  17   0        9.14        0.00     38.01 o
   7  17   0       10.50        0.00     43.83 o
   8  17   0        2.37       18.61     42.55 o
   0  18   0       24.26       68.71     78.60 o
   1  18   0       28.09        0.00     54.21 o
   2  18   0      126.76      169.88     61.44 o
   3  18   0        8.59       12.69     56.46 o
   4  18   0      116.61      129.51     69.28 o
   5  18   0       14.23        7.38     45.39 o
   6  18   0        9.12        7.34     42.59 o
   7  18   0        6.64        9.33     44.97 o
   1  19   0       17.79       58.11     58.63 o
   2  19   0       90.19       57.61     62.43 o
   3  19   0        0.23        0.00     59.12 o
   4  19   0      124.82       38.41     62.32 o
   5  19   0        0.00       24.63     48.79 o
   6  19   0        1.35        2.26     52.99 o
   0  20   0       15.00        2.88     87.96 o
   1  20   0        7.40        0.00     68.02 o
   2  20   0       38.92      176.89     66.25 o
   3  20   0        9.63       25.80     61.33 o
   4  20   0       24.36        0.00     60.24 o
   5  20   0       59.43       97.04     69.07 o
   1  21   0       54.39        0.00     69.12 o
   2  21   0        0.22        0.00     67.85 o
   3  21   0       21.19        0.00     64.97 o
 -13   1   1       32.17       69.65     40.29 o
 -12   1   1       16.30       18.10     31.03 o
 -11   1   1      166.10      174.97     30.15 o
 -10   1   1       35.31       16.76     24.69 o
  -9   1   1      134.17      137.08     26.05 o
  -8   1   1        1.89        4.13     17.41 o
  -7   1   1        1.83        8.67     14.39 o
  -6   1   1       47.33       58.85     13.68 o
  -5   1   1       44.36       49.73     19.16 o
  -4   1   1       11.85        9.85     10.73 o
  -3   1   1        6.05       18.20     13.17 o
  -2   1   1        0.03        0.00      3.77 o
  -1   1   1      440.80      418.48     20.18 o
   1   1   1       50.69       49.48      9.35 o
   2   1   1       18.04        6.22      7.99 o
   3   1   1     2070.87     2047.34     88.99 o
   4   1   1      107.27       98.44     12.64 o
   5   1   1      693.96      703.80     33.60 o
   6   1   1     1680.97     1822.98     80.01 o
   7   1   1       23.35        0.00     15.03 o
   8   1   1      259.25      278.04     23.05 o
   9   1   1      351.81      364.63     42.67 o
  10   1   1      169.64      222.91     38.58 o
  11   1   1        6.64        0.00     28.24 o
  12   1   1        4.55        0.00     35.93 o
  13   1   1       10.23       34.72     56.94 o
 -13   2   1       42.82      113.99     48.22 o
 -12   2   1       15.90       30.31     44.38 o
 -11   2   1        2.78        0.00     29.58 o
 -10   2   1        0.30        0.00     24.75 o
  -9   2   1      326.80      318.08     26.79 o
  -8   2   1      533.07      575.43     32.88 o
  -7   2   1       14.12        0.00     17.29 o
  -6   2   1        1.40        1.63     12.29 o
  -5   2   1        6.33        9.55     10.01 o
  -4   2   1       76.84       84.96      9.44 o
  -3   2   1      121.59      125.59      9.31 o
  -2   2   1      210.68      205.74     10.33 o
  -1   2   1     1938.39     1806.85     86.41 o
   0   2   1      281.80      281.22     14.19 o
   1   2   1     1571.76     1481.88     80.24 o
   2   2   1      300.68      268.27     13.35 o
   3   2   1      510.47      497.77     23.10 o
   4   2   1      165.49      175.12     12.07 o
   5   2   1      256.03      258.02     20.51 o
   6   2   1       19.23        0.00     12.04 o
   7   2   1      507.67      489.74     48.66 o
   8   2   1       11.05        4.90     17.58 o
   9   2   1      602.07      550.55     41.08 o
  10   2   1        7.92        0.00     26.37 o
  11   2   1       43.78       39.16     29.72 o
  12   2   1       77.08       82.63     35.98 o
  13   2   1        8.94        0.00     46.31 o
 -13   3   1       15.52       53.36     42.23 o
 -12   3   1      119.76      150.48     38.40 o
 -11   3   1      111.98      138.43     31.92 o
 -10   3   1      691.76      750.53     49.12 o
  -9   3   1     5229.73     4953.55    240.79 o
  -8   3   1     2421.45     2419.86    107.29 o
  -7   3   1        0.01        0.00     14.69 o
  -6   3   1     1884.37     1878.06     82.41 o
  -5   3   1      491.35      443.20     23.20 o
  -4   3   1     2114.89     2246.33     96.99 o
  -3   3   1    31256.30    28029.08   1198.21 o
  -2   3   1    21577.32    19701.88    843.37 o
  -1   3   1    16519.69    15278.08    654.18 o
   0   3   1    39887.06    35977.89   1539.04 o
   1   3   1    33773.23    33677.50   1800.34 o
   2   3   1    15360.66    14906.66    706.68 o
   3   3   1    29034.76    27498.65   1177.07 o
   4   3   1    13374.16    13792.55    592.82 o
   5   3   1    20202.65    19579.52    839.25 o
   6   3   1       17.00        0.00     12.46 o
   7   3   1       47.95       44.25     25.73 o
   8   3   1     2037.82     2009.42     90.18 o
   9   3   1    10993.01    10575.03    502.70 o
  10   3   1       70.51      112.30     35.01 o
  11   3   1       89.19       75.94     35.25 o
  12   3   1      142.54      233.60     43.66 o
  13   3   1      177.23      211.80     93.41 o
 -13   4   1       17.48       75.14     43.59 o
 -12   4   1        8.60       17.20     44.99 o
 -11   4   1      192.15      152.52     37.26 o
 -10   4   1      317.24      254.62     42.01 o
  -9   4   1        4.05        0.00     25.25 o
  -8   4   1        5.06       11.85     17.10 o
  -7   4   1      149.92       77.86     20.71 o
  -6   4   1      690.22      676.44     33.73 o
  -5   4   1        9.53        3.67      9.91 o
  -4   4   1      539.58      535.86     25.62 o
  -3   4   1      838.96      874.57     38.41 o
  -2   4   1      510.24      438.31     23.22 o
  -1   4   1       72.72       78.96     10.58 o
   0   4   1        0.61        0.00      4.93 o
   1   4   1     1020.97      977.01     53.54 o
   2   4   1      149.05      167.88     19.39 o
   3   4   1      626.97      614.68     31.84 o
   4   4   1     4163.34     3909.12    169.41 o
   5   4   1     1744.85     1788.60     79.23 o
   6   4   1     1653.25     1828.66     80.57 o
   7   4   1     1245.16     1317.26     61.28 o
   8   4   1       27.86       36.11     19.26 o
   9   4   1       78.00       68.27     25.53 o
  10   4   1     1135.90     1105.14     70.90 o
  11   4   1      106.10      130.71     35.57 o
  12   4   1       46.89      115.43     45.36 o
  13   4   1       76.34      141.56     46.41 o
 -13   5   1       62.41       50.81     45.99 o
 -12   5   1      213.16      196.68     44.32 o
 -11   5   1       58.48       29.51     37.01 o
 -10   5   1        4.75        0.10     30.63 o
  -9   5   1      121.84       83.26     24.88 o
  -8   5   1       16.15        5.39     20.77 o
  -7   5   1      557.16      585.20     42.47 o
  -6   5   1        0.55        0.00     12.41 o
  -5   5   1      183.39      208.42     15.12 o
  -4   5   1     2778.82     2633.17    114.25 o
  -3   5   1     2535.01     2439.41    105.78 o
  -2   5   1        8.61        1.27      5.16 o
  -1   5   1      172.70      184.56     10.65 o
   0   5   1      626.76      609.39     27.92 o
   1   5   1     2531.54     2350.51    111.83 o
   2   5   1      781.80      733.69     42.32 o
   3   5   1      142.30      148.52     11.76 o
   4   5   1        0.38        7.14      8.30 o
   5   5   1      177.70      186.78     14.65 o
   6   5   1       17.19       21.05     13.37 o
   7   5   1      342.19      352.59     27.24 o
   8   5   1      100.80       68.35     30.38 o
   9   5   1        3.58        0.00     26.29 o
  10   5   1       12.71        2.65     40.57 o
  11   5   1       48.21       73.54     37.73 o
  12   5   1       59.09      193.07    101.20 o
  13   5   1        9.76        0.00     47.58 o
 -13   6   1        4.66        0.00     49.99 o
 -12   6   1      323.53      316.75     48.30 o
 -11   6   1      145.24      151.92     71.34 o
 -10   6   1       43.11       63.15     31.46 o
  -9   6   1     2542.96     2534.25    143.22 o
  -8   6   1       20.48       17.35     33.08 o
  -7   6   1      340.84      399.78     28.25 o
  -6   6   1      973.48      913.57     43.43 o
  -5   6   1    10390.30    10157.52    435.54 o
  -4   6   1     3839.26     3800.87    163.80 o
  -3   6   1       50.23       45.67      7.12 o
  -2   6   1       68.83       92.06     13.79 o
  -1   6   1      450.15      419.51     20.75 o
   0   6   1       17.66       12.69      7.93 o
   1   6   1    12505.55    11308.13    483.67 o
   2   6   1     2291.66     2083.55    114.20 o
   3   6   1       58.84       64.15      8.95 o
   4   6   1     7131.21     7465.04    355.32 o
   5   6   1       65.47       47.85     11.50 o
   6   6   1     2246.06     2387.45    114.86 o
   7   6   1     3095.03     2899.77    141.63 o
   8   6   1      141.37      116.16     27.46 o
   9   6   1     1402.07     1536.19     92.21 o
  10   6   1     2957.00     2997.84    168.76 o
  11   6   1       88.53       39.92     41.98 o
  12   6   1      306.29      276.40     58.06 o
  13   6   1       67.64      117.30     47.54 o
 -13   7   1       72.33      117.67     49.97 o
 -12   7   1        0.32       22.37     44.14 o
 -11   7   1       23.01        0.00     39.61 o
 -10   7   1       91.94       94.88     34.79 o
  -9   7   1      136.66      146.94     29.84 o
  -8   7   1       10.86        0.00     23.05 o
  -7   7   1      533.13      656.68     45.22 o
  -6   7   1      606.84      724.44     40.41 o
  -5   7   1        8.90       20.51     15.78 o
  -4   7   1     1441.62     1525.99     74.38 o
  -3   7   1      197.41      202.54     17.71 o
  -2   7   1      753.11      717.50     33.58 o
  -1   7   1     3481.38     3391.96    146.70 o
   0   7   1      141.99      157.51     11.89 o
   1   7   1     9174.26     8892.85    380.57 o
   2   7   1     1684.60     1757.58     96.52 o
   3   7   1      495.82      625.67     39.31 o
   4   7   1     1234.96     1300.22     62.58 o
   5   7   1       59.73       60.13     19.92 o
   6   7   1     2490.98     2478.64    132.68 o
   7   7   1      457.73      511.89     38.34 o
   8   7   1       35.75       14.23     23.71 o
   9   7   1      329.46      347.14     43.04 o
  10   7   1      463.89      495.43     47.14 o
  11   7   1      271.10      195.18     42.81 o
  12   7   1       46.28      151.96     44.88 o
  13   7   1       43.34       60.96     52.24 o
 -12   8   1       39.93       44.49     46.82 o
 -11   8   1       12.73       29.96     36.49 o
 -10   8   1        6.19       16.96     34.30 o
  -9   8   1        0.97       13.66     31.89 o
  -8   8   1      264.15      220.32     30.92 o
  -7   8   1       11.65        4.33     34.89 o
  -6   8   1        1.35        0.00     27.18 o
  -5   8   1      122.03      113.46     15.96 o
  -4   8   1      230.73      215.14     17.79 o
  -3   8   1     1473.12     1441.05     62.88 o
  -2   8   1     1074.82     1072.24     48.81 o
  -1   8   1      793.90      768.38     35.81 o
   0   8   1      546.55      672.10     31.96 o
   1   8   1       92.58       93.72     11.12 o
   2   8   1      391.41      382.09     28.21 o
   3   8   1      323.38      331.38     25.95 o
   4   8   1     1208.11     1127.82     57.70 o
   5   8   1        0.04        0.00     18.47 o
   6   8   1      610.53      675.66     44.85 o
   7   8   1      114.31      101.19     24.40 o
   8   8   1      256.03      193.83     30.72 o
   9   8   1      697.46      837.93     59.87 o
  10   8   1      165.89      110.41     47.90 o
  11   8   1        0.00        0.00     39.89 o
  12   8   1        1.06        0.00     47.89 o
 -12   9   1      342.26      355.89     69.40 o
 -11   9   1      197.17      175.30     42.65 o
 -10   9   1        0.13        8.17     34.48 o
  -9   9   1      115.25      114.96     49.04 o
  -8   9   1      389.87      354.31     37.13 o
  -7   9   1       30.55       32.74     23.81 o
  -6   9   1      415.64      434.27     35.74 o
  -5   9   1       45.54       22.81     18.58 o
  -4   9   1     1994.65     1972.90     95.55 o
  -3   9   1     2797.09     2680.54    115.96 o
  -2   9   1      951.79      898.92     41.49 o
  -1   9   1     8552.24     8605.39    370.01 o
   0   9   1      185.15      259.96     23.36 o
   1   9   1       67.21       58.03     12.01 o
   2   9   1     1706.09     1817.16     78.95 o
   3   9   1        8.08       24.65     17.34 o
   4   9   1      162.34      142.58     21.27 o
   5   9   1        2.87       15.42     22.64 o
   6   9   1        2.38        0.00     22.18 o
   7   9   1      349.62      429.74     36.19 o
   8   9   1       29.60       35.96     28.77 o
   9   9   1      466.27      455.06     71.34 o
  10   9   1       27.48        0.00     38.94 o
  11   9   1       88.97       89.39     42.20 o
  12   9   1       17.21        0.00     60.33 o
 -12  10   1        0.42        0.00     54.66 o
 -11  10   1        0.66        0.00     42.05 o
 -10  10   1      577.93      517.37     53.82 o
  -9  10   1      223.10      162.24     35.75 o
  -8  10   1      609.98      635.58     49.74 o
  -7  10   1       58.31       59.09     25.36 o
  -6  10   1       85.65      116.47     25.07 o
  -5  10   1      111.84      114.95     22.74 o
  -4  10   1      388.80      376.45     45.30 o
  -3  10   1     1428.48     1279.57     74.88 o
  -2  10   1      547.11      592.12     30.41 o
  -1  10   1     2898.42     2786.39    121.97 o
   0  10   1      329.55      345.53     21.09 o
   1  10   1      923.50     1053.56     48.40 o
   2  10   1      290.82      280.63     18.10 o
   3  10   1     1645.54     1607.94     90.75 o
   4  10   1     1490.46     1566.87     88.66 o
   5  10   1       75.43       65.13     22.48 o
   6  10   1      316.32      345.33     43.10 o
   7  10   1      158.57      227.95     59.86 o
   8  10   1       15.33       31.19     31.93 o
   9  10   1      439.30      365.27     44.38 o
  10  10   1       21.00        0.00     39.55 o
  11  10   1       31.38        0.00     63.92 o
  12  10   1       89.04      113.50     46.89 o
 -11  11   1       14.85       64.28     63.87 o
 -10  11   1      325.92      284.60     46.04 o
  -9  11   1       50.35       57.99     36.16 o
  -8  11   1      312.00      339.74     39.23 o
  -7  11   1       94.14      104.28     29.59 o
  -6  11   1      495.25      537.33     41.66 o
  -5  11   1      362.65      338.49     33.52 o
  -4  11   1      111.37      120.79     23.19 o
  -3  11   1      780.16      819.40     51.42 o
  -2  11   1        1.02        0.00     16.01 o
  -1  11   1     1194.63     1197.89     54.61 o
   0  11   1       86.70      105.94     16.05 o
   1  11   1     1455.11     1498.87     68.06 o
   2  11   1      120.38      103.21     21.24 o
   3  11   1       46.01       48.60     20.51 o
   4  11   1      438.98      436.25     35.20 o
   5  11   1       22.89       64.25     23.76 o
   6  11   1       15.82        0.00     26.16 o
   7  11   1       30.36       59.18     29.96 o
   8  11   1      106.66      115.81     33.62 o
   9  11   1        0.35       34.28     35.42 o
  10  11   1        0.93        0.00     46.14 o
  11  11   1        1.25        0.00     43.39 o
 -11  12   1        8.34        0.00     44.47 o
 -10  12   1       75.98       43.99     40.66 o
  -9  12   1      432.64      417.85     69.92 o
  -8  12   1      918.20      827.86     60.47 o
  -7  12   1     1733.28     1899.74    111.26 o
  -6  12   1        0.11        0.00     26.75 o
  -5  12   1     1587.24     1681.99     98.68 o
  -4  12   1     1156.48     1174.49     70.71 o
  -3  12   1       94.67       80.50     30.79 o
  -2  12   1       13.23       25.74     21.79 o
  -1  12   1     1324.91     1375.96     63.63 o
   0  12   1      362.03      394.74     25.18 o
   1  12   1       22.42       18.82     21.34 o
   2  12   1       10.28        6.79     22.61 o
   3  12   1       39.28       24.26     22.35 o
   4  12   1      612.03      685.37     46.46 o
   5  12   1      310.93      374.62     35.48 o
   6  12   1      553.07      591.75     57.32 o
   7  12   1      162.48      165.92     32.84 o
   8  12   1       10.19       34.05     33.33 o
   9  12   1       33.81        0.00     39.82 o
  10  12   1      105.35      129.86     46.37 o
  11  12   1        1.41        0.00     43.90 o
 -11  13   1       13.46        7.83     45.30 o
 -10  13   1       36.45       80.80     45.34 o
  -9  13   1      294.12      351.22     65.58 o
  -8  13   1      111.79       48.73     34.27 o
  -7  13   1      428.85      416.85     42.39 o
  -6  13   1      347.63      319.93     36.72 o
  -5  13   1       96.42      108.85     29.60 o
  -4  13   1       45.19       34.92     26.41 o
  -3  13   1      497.98      474.55     38.71 o
  -2  13   1      180.01      151.78     26.46 o
  -1  13   1     1923.66     2127.16    119.80 o
   0  13   1     2166.55     2417.28    117.99 o
   1  13   1       55.94       55.46     23.41 o
   2  13   1       67.03       73.63     25.17 o
   3  13   1        9.38        3.87     24.53 o
   4  13   1      129.73      106.79     31.09 o
   5  13   1      619.00      637.40     57.87 o
   6  13   1     1991.28     2179.49    124.84 o
   7  13   1      232.05      239.59     39.59 o
   8  13   1      482.65      531.37     50.06 o
   9  13   1      337.52      339.27     90.84 o
  10  13   1        0.28        0.00     41.46 o
  11  13   1        0.14      112.05    104.91 o
 -10  14   1       77.23       38.80     47.25 o
  -9  14   1        7.97        5.08     39.00 o
  -8  14   1      256.02      215.66     53.48 o
  -7  14   1        6.74       69.95     82.32 o
  -6  14   1       12.65       19.34     31.77 o
  -5  14   1      229.19      310.29     36.74 o
  -4  14   1      248.79      270.43     35.90 o
  -3  14   1       33.18      151.87     55.34 o
  -2  14   1       95.14      104.43     40.22 o
  -1  14   1      550.95      647.96     55.20 o
   0  14   1       19.96        0.00     37.51 o
   1  14   1       48.34       50.85     27.46 o
   2  14   1       80.71      120.26     24.73 o
   3  14   1       89.50       50.21     28.19 o
   4  14   1        1.48        0.96     27.81 o
   5  14   1       18.93        0.00     29.86 o
   6  14   1      118.83      210.41     36.39 o
   7  14   1       81.56       51.98     38.58 o
   8  14   1        2.44        0.00     39.12 o
   9  14   1       57.56        0.00     39.60 o
  10  14   1        0.00        0.00     44.81 o
 -10  15   1        6.88        0.00     45.88 o
  -9  15   1        0.92       46.85     40.59 o
  -8  15   1       24.48        0.00     41.96 o
  -7  15   1        6.98        0.00     39.17 o
  -6  15   1       94.51       60.74     34.86 o
  -5  15   1       76.05       92.95     33.90 o
  -4  15   1      135.02      122.82     33.68 o
  -3  15   1       32.98       99.62     33.26 o
  -2  15   1       77.71       99.01     35.86 o
  -1  15   1      538.40      634.26     73.95 o
   0  15   1       75.27       79.29     53.78 o
   1  15   1        0.66        0.00     33.77 o
   2  15   1       85.58       30.25     28.73 o
   3  15   1      174.24      137.23     32.22 o
   4  15   1       29.34        0.00     29.85 o
   5  15   1      140.36      200.31     35.09 o
   6  15   1      188.32      184.12     38.14 o
   7  15   1        0.43        0.00     36.85 o
   8  15   1        6.47        9.10     37.82 o
   9  15   1        5.49       26.48     44.62 o
  10  15   1       79.22       21.12     51.53 o
  -9  16   1       77.92       30.11     45.54 o
  -8  16   1        0.45        0.00     40.85 o
  -7  16   1        0.86        0.00     38.86 o
  -6  16   1        1.42        0.00     37.06 o
  -5  16   1      239.15      183.24     37.66 o
  -4  16   1       23.27        0.00     33.87 o
  -3  16   1      591.82      599.67     62.78 o
  -2  16   1      160.41       54.10     52.88 o
  -1  16   1       69.71       33.62     48.93 o
   0  16   1       76.72       55.87     46.49 o
   1  16   1        0.53       27.22     45.99 o
   2  16   1      545.95      710.04     62.54 o
   3  16   1      648.16      673.85     53.44 o
   4  16   1       46.96       32.38     36.35 o
   5  16   1      182.61      157.13     38.48 o
   6  16   1       15.64        0.00     35.93 o
   7  16   1        3.43        0.00     42.09 o
   8  16   1        0.91        9.98     40.85 o
   9  16   1       18.39        0.00     43.73 o
  -8  17   1        5.88       56.36     45.20 o
  -7  17   1       11.07       25.74     42.60 o
  -6  17   1        2.23        0.00     41.35 o
  -5  17   1       88.69       91.20     38.67 o
  -4  17   1        1.05       11.45     42.89 o
  -3  17   1      229.39      287.46     41.74 o
  -2  17   1       17.20        0.00     51.31 o
  -1  17   1       30.55       54.90     54.24 o
   0  17   1        0.00        0.00     51.24 o
   1  17   1        0.02        4.18     52.84 o
   2  17   1      138.00      188.57     56.08 o
   3  17   1       29.81       99.50     44.01 o
   4  17   1        1.40       28.11     49.36 o
   5  17   1        0.22        0.00     37.19 o
   6  17   1       29.68       27.16     52.34 o
   7  17   1       62.73      150.37     61.79 o
   8  17   1      157.97      233.71     50.01 o
  -7  18   1       36.90       17.82     47.33 o
  -6  18   1      150.12      146.76     53.90 o
  -5  18   1      115.81      124.09     47.76 o
  -4  18   1        2.18       22.10     47.91 o
  -3  18   1        0.55        0.00     54.09 o
  -2  18   1        3.00        0.00     56.56 o
  -1  18   1       50.82       81.91     58.56 o
   0  18   1        2.72       35.17     56.84 o
   1  18   1        3.71        0.00     60.79 o
   2  18   1        1.29       44.83     58.18 o
   3  18   1        7.11        0.00     74.38 o
   4  18   1       35.59      276.58    170.42 o
   5  18   1       38.28      122.79     52.24 o
   6  18   1        3.24      178.62    117.95 o
   7  18   1        1.87        0.00     45.77 o
  -6  19   1       16.43        0.00     51.90 o
  -5  19   1       16.68        6.11     48.12 o
  -4  19   1       76.74       65.52     51.39 o
  -3  19   1      116.05      103.46     62.42 o
  -2  19   1       30.31        0.00     60.02 o
  -1  19   1        2.46       62.85     62.23 o
   0  19   1        4.73        0.00     60.54 o
   1  19   1       14.84       39.87    117.91 o
   2  19   1      132.62      133.22     66.14 o
   3  19   1      122.37       96.21    109.00 o
   4  19   1      289.11      435.93    262.79 o
   5  19   1       11.31        0.00     52.01 o
   6  19   1        0.02       11.43     50.88 o
  -5  20   1      117.43       97.80     68.21 o
  -4  20   1       14.29       15.96     71.05 o
  -3  20   1        0.48        0.00     63.76 o
  -2  20   1       56.61       55.24     70.87 o
  -1  20   1        0.11        0.00     60.90 o
   0  20   1        0.21        0.00     63.11 o
   1  20   1        0.03        0.00     68.10 o
   2  20   1       10.13       10.22     67.81 o
   3  20   1       16.20       23.92     64.35 o
   4  20   1       52.99       77.46     67.81 o
   5  20   1        2.40       12.15     51.69 o
  -3  21   1        4.13        0.00     67.85 o
  -2  21   1       42.25       51.42     67.91 o
  -1  21   1       12.78        0.00     67.71 o
   0  21   1        0.32        0.00     66.31 o
   1  21   1        6.36        7.33     77.97 o
   2  21   1        0.47        0.00     64.56 o
   3  21   1       40.59       57.73     67.32 o
 -13   0   2      475.76      610.73     83.29 o
 -12   0   2        7.22       20.69     48.32 o
 -11   0   2      550.00      567.45     62.08 o
 -10   0   2     1154.71      991.28     73.25 o
  -9   0   2       92.94       82.78     31.54 o
  -8   0   2     1285.34     1380.04    125.47 o
  -7   0   2      858.41      687.05     52.94 o
  -6   0   2      344.84      304.19     28.02 o
  -5   0   2     4066.79     4367.11    264.31 o
  -4   0   2      659.47      658.43     72.43 o
  -3   0   2   190683.17   175126.69  10565.08 o
  -2   0   2      216.33      229.04     16.27 o
  -1   0   2    17699.41    15659.28    945.78 o
   0   0   2     8067.94     7925.80    569.22 o
   1   0   2    14621.97    14343.35   1028.45 o
   2   0   2    29507.33    31289.56   1893.35 o
   3   0   2    41284.55    41968.96   2547.09 o
   4   0   2    11091.37    11261.88    681.46 o
   5   0   2    19078.30    19730.80   1190.45 o
   6   0   2    33676.55    35905.09   2179.64 o
   7   0   2      115.02       83.62     23.32 o
   8   0   2      703.98      785.67     57.98 o
   9   0   2      691.58      662.52     72.30 o
  10   0   2      827.29      799.77     64.43 o
  11   0   2      848.74      849.56     87.22 o
  12   0   2      738.24      875.53     91.78 o
  13   0   2      149.26      247.33     86.61 o
 -13   1   2       53.46       28.28     40.04 o
 -12   1   2        0.35        0.00     31.40 o
 -11   1   2        7.60        0.00     27.93 o
 -10   1   2      212.36      165.62     26.01 o
  -9   1   2       98.43       49.81     20.91 o
  -8   1   2      166.57      144.16     18.61 o
  -7   1   2       28.78       94.58     54.13 o
  -6   1   2       68.32       56.12     15.22 o
  -5   1   2      266.40      281.94     23.37 o
  -4   1   2        3.79        0.00      7.84 o
  -3   1   2     1580.48     1513.98     65.37 o
  -2   1   2       13.94       17.33      4.57 o
  -1   1   2       43.28       39.86      8.33 o
   0   1   2      729.63      727.29     37.27 o
   1   1   2      170.33      166.09     10.00 o
   2   1   2        3.04        6.02      7.57 o
   3   1   2      274.80      282.72     18.72 o
   4   1   2      235.52      241.14     14.36 o
   5   1   2     1058.31     1097.47     50.28 o
   6   1   2      687.27      745.38     35.91 o
   7   1   2      101.58       95.74     16.79 o
   8   1   2       35.40       35.32     16.81 o
   9   1   2        1.21        0.00     20.79 o
  10   1   2      123.36      118.90     28.91 o
  11   1   2      241.55      265.92     40.05 o
  12   1   2       88.46      113.18     37.52 o
  13   1   2       85.99      215.77     70.31 o
 -13   2   2      108.68      148.57     47.58 o
 -12   2   2        4.03       34.68     31.95 o
 -11   2   2        8.09       20.45     32.62 o
 -10   2   2      231.65      270.50     31.02 o
  -9   2   2        3.53        0.00     21.00 o
  -8   2   2      162.77      160.93     19.31 o
  -7   2   2       28.37       50.25     20.95 o
  -6   2   2      220.82      201.38     16.34 o
  -5   2   2      142.49      136.01     12.62 o
  -4   2   2       12.72        3.10      7.90 o
  -3   2   2      244.18      257.09     13.53 o
  -2   2   2      226.72      216.60     11.17 o
  -1   2   2      173.34      166.43      7.91 o
   0   2   2       42.96       39.01      4.31 o
   1   2   2      281.41      283.82     14.80 o
   2   2   2      177.30      177.23     11.74 o
   3   2   2      280.78      265.23     18.39 o
   4   2   2      928.43     1032.81     46.41 o
   5   2   2     1307.78     1312.64     58.64 o
   6   2   2      819.76      845.40     40.53 o
   7   2   2       38.82       57.76     15.97 o
   8   2   2       35.29       39.82     17.63 o
   9   2   2        3.07        1.92     36.66 o
  10   2   2       42.21       46.05     26.08 o
  11   2   2      202.55      232.19     34.76 o
  12   2   2        2.09       36.15     36.48 o
  13   2   2        6.21       24.25     46.03 o
 -13   3   2      400.06      437.59     51.49 o
 -12   3   2      280.55      334.61     43.64 o
 -11   3   2        0.13       35.54     30.53 o
 -10   3   2     3332.08     3262.01    160.03 o
  -9   3   2     2534.97     2275.31    102.84 o
  -8   3   2      204.65      218.78     24.97 o
  -7   3   2      235.25      234.33     19.06 o
  -6   3   2       21.97       41.90     13.03 o
  -5   3   2     2968.47     2807.32    122.85 o
  -4   3   2     4413.92     5047.16    216.27 o
  -3   3   2     4853.57     4412.23    175.22 o
  -2   3   2       79.29       83.38      6.99 o
  -1   3   2    17663.62    15958.59    683.99 o
   0   3   2      309.22      305.49     14.51 o
   1   3   2     8105.54     7460.48    399.42 o
   2   3   2    18217.67    17539.75    831.69 o
   3   3   2    35184.26    32781.11   1403.36 o
   4   3   2    32069.93    31482.32   1351.01 o
   5   3   2     4487.27     4519.58    195.27 o
   6   3   2    17760.23    17951.24    769.69 o
   7   3   2     2290.81     2500.03    108.00 o
   8   3   2      440.98      492.86     30.55 o
   9   3   2     7435.17     7178.47    346.11 o
  10   3   2      264.11      266.84     34.06 o
  11   3   2      487.77      516.10     64.66 o
  12   3   2       92.46       73.02     38.75 o
  13   3   2        2.07       60.50     43.98 o
 -13   4   2      222.96      239.95     70.07 o
 -12   4   2        0.94        0.00     37.59 o
 -11   4   2       13.95        0.00     35.18 o
 -10   4   2      133.66      135.55     29.02 o
  -9   4   2       86.24       67.54     24.27 o
  -8   4   2      233.92      309.57     26.76 o
  -7   4   2       80.17       36.62     15.43 o
  -6   4   2      310.64      315.34     20.31 o
  -5   4   2      356.08      369.64     20.49 o
  -4   4   2      774.67      808.79     36.91 o
  -3   4   2       18.65       25.82      7.23 o
  -2   4   2     4023.91     3486.85    137.48 o
  -1   4   2       53.34       53.81      6.59 o
   0   4   2      522.08      520.87     23.93 o
   1   4   2      993.97      902.41     43.41 o
   2   4   2     1088.64     1040.52     57.42 o
   3   4   2     1578.62     1622.48     70.97 o
   4   4   2     6861.69     6910.15    296.88 o
   5   4   2     4274.03     4442.61    191.18 o
   6   4   2     1077.82     1182.98     54.88 o
   7   4   2     3297.36     3459.97    149.84 o
   8   4   2      524.72      471.80     36.28 o
   9   4   2      194.38      170.86     26.43 o
  10   4   2      820.05      825.28     77.19 o
  11   4   2        3.99        0.00     37.93 o
  12   4   2        7.92       37.29     40.44 o
  13   4   2       24.78       45.55     45.09 o
 -13   5   2      111.55      186.12     49.01 o
 -12   5   2      118.71       90.98     50.32 o
 -11   5   2       78.55       77.25     56.65 o
 -10   5   2      232.50      220.37     56.70 o
  -9   5   2       35.27       14.85     22.63 o
  -8   5   2       81.44       80.73     22.15 o
  -7   5   2      265.49      264.27     22.73 o
  -6   5   2      222.47      241.38     31.72 o
  -5   5   2      986.76     1031.34     47.88 o
  -4   5   2      940.92      915.63     40.93 o
  -3   5   2      318.43      313.92     21.40 o
  -2   5   2      585.12      635.27     29.20 o
  -1   5   2      201.63      192.10     11.53 o
   0   5   2     1175.86     1097.97     44.56 o
   1   5   2     1608.20     1473.24     71.51 o
   2   5   2       45.75       32.19     10.58 o
   3   5   2      913.07      838.01     40.68 o
   4   5   2     3272.85     3409.26    145.31 o
   5   5   2      109.93      126.98     16.10 o
   6   5   2      197.41      237.23     17.83 o
   7   5   2       23.79       49.74     18.14 o
   8   5   2      167.48      160.17     24.22 o
   9   5   2      658.07      719.00     51.81 o
  10   5   2       13.33        1.12     31.84 o
  11   5   2      221.54      200.10     39.60 o
  12   5   2      225.14      370.69     48.60 o
  13   5   2       39.52       87.86     49.09 o
 -13   6   2       29.17       48.49     45.02 o
 -12   6   2      269.32      404.97     52.06 o
 -11   6   2      276.12      310.50     43.56 o
 -10   6   2      753.20      767.47     55.94 o
  -9   6   2      361.02      385.92     53.14 o
  -8   6   2        0.96        0.00     20.02 o
  -7   6   2     1108.34     1086.06     57.73 o
  -6   6   2      126.80      141.22     22.27 o
  -5   6   2        0.21       14.24     12.70 o
  -4   6   2       15.85       11.22      9.20 o
  -3   6   2     4048.68     4053.35    174.31 o
  -2   6   2      366.08      350.81     18.37 o
  -1   6   2      479.16      493.04     23.82 o
   0   6   2     1186.42     1199.50     53.09 o
   1   6   2    20635.30    19609.90    837.99 o
   2   6   2    17320.65    17927.10    957.51 o
   3   6   2     1998.96     2010.43    109.19 o
   4   6   2     2297.30     2304.66    110.73 o
   5   6   2     8004.87     8123.25    348.12 o
   6   6   2      183.87      177.25     19.90 o
   7   6   2     5814.36     5516.76    296.45 o
   8   6   2     3535.95     3423.07    187.87 o
   9   6   2       57.57       42.08     34.94 o
  10   6   2     4790.42     4583.82    247.76 o
  11   6   2      217.89      245.18     41.99 o
  12   6   2       32.51       26.84     44.71 o
  13   6   2       23.26       70.53     49.99 o
 -13   7   2        8.15       15.89     48.66 o
 -12   7   2       25.94       27.84     44.60 o
 -11   7   2        1.07        0.00     37.59 o
 -10   7   2      145.76      139.58     33.61 o
  -9   7   2      306.52      329.40     37.58 o
  -8   7   2       45.94       21.67     29.93 o
  -7   7   2       73.93       58.32     19.69 o
  -6   7   2       43.18       56.30     15.69 o
  -5   7   2     3828.66     3686.44    160.01 o
  -4   7   2     4088.10     4057.37    174.43 o
  -3   7   2      217.28      222.66     13.97 o
  -2   7   2       26.65       36.79      9.42 o
  -1   7   2      132.21      114.95     20.78 o
   0   7   2     2033.54     2012.72     87.90 o
   1   7   2     3343.11     3224.83    138.69 o
   2   7   2       16.76       23.98      7.59 o
   3   7   2     1354.09     1341.50     98.92 o
   4   7   2      504.11      497.03     28.56 o
   5   7   2       60.85       75.09     13.96 o
   6   7   2      409.25      416.98     31.99 o
   7   7   2       92.82      102.32     25.94 o
   8   7   2      511.43      507.45     50.22 o
   9   7   2       36.30       59.15     30.46 o
  10   7   2      195.54      145.73     36.84 o
  11   7   2      149.75      117.86     40.06 o
  12   7   2       46.74       87.38     47.48 o
 -12   8   2      132.41      112.79     43.73 o
 -11   8   2       50.60      110.08     39.58 o
 -10   8   2        5.23        0.00     35.30 o
  -9   8   2      566.90      622.35     50.68 o
  -8   8   2        0.14        4.55     26.98 o
  -7   8   2        9.09       19.29     21.96 o
  -6   8   2      499.63      467.31     37.18 o
  -5   8   2       24.66        3.56     15.05 o
  -4   8   2     1533.61     1541.77     66.89 o
  -3   8   2       13.76       21.39     11.37 o
  -2   8   2      774.11      777.11     36.65 o
  -1   8   2     3663.98     3577.71    154.90 o
   0   8   2        7.97        0.37     10.22 o
   1   8   2        0.33        0.00      9.51 o
   2   8   2      990.44     1063.37     52.94 o
   3   8   2       50.32       57.62     15.96 o
   4   8   2      193.99      191.41     23.76 o
   5   8   2       18.98        0.00     18.95 o
   6   8   2       21.92       10.29     19.63 o
   7   8   2        0.72        0.00     22.15 o
   8   8   2       29.31       28.82     27.63 o
   9   8   2        3.13       29.54     30.21 o
  10   8   2       26.84        0.62     34.86 o
  11   8   2       14.02        0.00     38.39 o
  12   8   2        0.21        0.00     48.59 o
 -12   9   2       99.23       91.20     46.63 o
 -11   9   2      148.78      140.44     42.45 o
 -10   9   2      583.83      587.99     57.92 o
  -9   9   2      715.16      797.35     68.86 o
  -8   9   2      426.94      411.84     63.43 o
  -7   9   2      699.88      768.88     52.66 o
  -6   9   2      676.52      671.87     68.93 o
  -5   9   2       66.40       11.83     19.03 o
  -4   9   2       67.67       48.26     14.71 o
  -3   9   2     3506.30     3299.30    143.00 o
  -2   9   2     3055.31     3264.40    142.15 o
  -1   9   2      992.96      997.51     45.95 o
   0   9   2     3802.47     3911.92    169.35 o
   1   9   2     1854.06     1972.02     86.10 o
   2   9   2      820.77      826.14     43.94 o
   3   9   2        5.21        0.00     17.84 o
   4   9   2        1.89        0.00     17.16 o
   5   9   2      323.47      338.33     29.33 o
   6   9   2      142.08      180.84     24.31 o
   7   9   2       89.22       76.19     25.48 o
   8   9   2      479.89      535.66     58.93 o
   9   9   2      822.88     1023.31    178.44 o
  10   9   2       57.40       34.18     37.24 o
  11   9   2      359.34      367.01     53.01 o
  12   9   2       22.43       17.55     48.10 o
 -12  10   2       26.15        6.62     45.38 o
 -11  10   2        0.41        0.00     42.05 o
 -10  10   2       84.66       74.45     37.88 o
  -9  10   2       41.45       44.79     32.71 o
  -8  10   2       79.89       63.84     29.46 o
  -7  10   2       54.21       76.17     26.15 o
  -6  10   2       18.25        0.00     22.16 o
  -5  10   2      154.59      128.36     27.75 o
  -4  10   2       22.82        0.00     20.91 o
  -3  10   2        1.49        0.00     14.29 o
  -2  10   2       61.79       43.54     12.85 o
  -1  10   2        5.32        6.11     15.14 o
   0  10   2      855.57      862.82     40.83 o
   1  10   2     2750.99     2872.53    117.39 o
   2  10   2        0.00        0.00     13.13 o
   3  10   2      156.87      105.15     20.51 o
   4  10   2      493.24      584.61     40.26 o
   5  10   2      689.00      748.50     49.49 o
   6  10   2      234.50      198.60     29.49 o
   7  10   2       48.26       34.47     25.85 o
   8  10   2       83.41       90.93     35.65 o
   9  10   2        6.32       54.23     36.40 o
  10  10   2      252.40      271.74     42.75 o
  11  10   2        3.34        0.00     44.35 o
  12  10   2        0.62        0.00     58.00 o
 -11  11   2        0.44        0.00     41.84 o
 -10  11   2       35.25        6.07     37.83 o
  -9  11   2       88.74       36.31     33.33 o
  -8  11   2       31.54       26.33     31.01 o
  -7  11   2       51.13        0.00     29.05 o
  -6  11   2        1.08        0.00     24.73 o
  -5  11   2       17.73       34.42     22.37 o
  -4  11   2        0.06        0.00     21.90 o
  -3  11   2      314.93      306.43     28.19 o
  -2  11   2       69.64       73.03     19.92 o
  -1  11   2       81.19       81.20     15.49 o
   0  11   2     1351.22     1388.46     70.76 o
   1  11   2       85.47       71.34     17.65 o
   2  11   2        0.15        0.00     20.96 o
   3  11   2        5.74       28.31     20.39 o
   4  11   2      165.98      176.94     24.79 o
   5  11   2      144.76      135.00     27.30 o
   6  11   2        1.70       46.59     30.12 o
   7  11   2       69.57       51.42     28.23 o
   8  11   2        0.87        0.00     31.28 o
   9  11   2       53.70       77.14     37.20 o
  10  11   2      149.74      156.45     43.54 o
  11  11   2        1.55        0.00     47.52 o
 -11  12   2       65.57       52.02     45.29 o
 -10  12   2        0.95        0.00     41.75 o
  -9  12   2      218.13      247.86     46.05 o
  -8  12   2       34.30       36.29     35.10 o
  -7  12   2      364.96      318.84     37.59 o
  -6  12   2      352.88      401.09     38.68 o
  -5  12   2       14.97       18.98     25.82 o
  -4  12   2       20.84        9.25     22.76 o
  -3  12   2      232.10      195.29     26.09 o
  -2  12   2       75.42       77.27     23.04 o
  -1  12   2        7.79        5.91     15.62 o
   0  12   2      118.48      158.65     19.36 o
   1  12   2        5.11        1.25     21.83 o
   2  12   2       25.68       14.28     22.71 o
   3  12   2      279.84      278.82     29.49 o
   4  12   2       50.29       28.73     24.12 o
   5  12   2       39.14       14.12     28.66 o
   6  12   2      112.76      106.73     30.80 o
   7  12   2       31.81       34.93     29.00 o
   8  12   2        0.15        9.40     33.07 o
   9  12   2      125.58      152.22     42.10 o
  10  12   2       43.88       18.93     43.08 o
  11  12   2        1.17        0.00     49.64 o
 -11  13   2        0.26       54.13     45.25 o
 -10  13   2       59.91       76.36     45.59 o
  -9  13   2       24.71       41.11     39.47 o
  -8  13   2      222.10      190.72     39.67 o
  -7  13   2      237.03      184.72     35.79 o
  -6  13   2       48.75       84.56     29.89 o
  -5  13   2       52.42       69.66     30.08 o
  -4  13   2      258.51      263.83     30.11 o
  -3  13   2      179.72      187.02     27.93 o
  -2  13   2      510.84      457.75     36.99 o
  -1  13   2      283.04      341.03     40.68 o
   0  13   2       68.42       79.24     20.68 o
   1  13   2      482.07      484.69     54.68 o
   2  13   2       26.11       20.10     23.45 o
   3  13   2       12.71        0.00     24.78 o
   4  13   2       14.98        0.00     24.80 o
   5  13   2       87.77      121.85     34.24 o
   6  13   2     2440.72     2395.03    137.98 o
   7  13   2       42.22       45.16     39.15 o
   8  13   2       26.64        0.00     35.77 o
   9  13   2       91.73       49.60     38.00 o
  10  13   2        8.03        0.00     41.66 o
  11  13   2        4.52        0.00     57.26 o
 -10  14   2       36.07        6.90     46.88 o
  -9  14   2        0.06       53.64     43.40 o
  -8  14   2        3.09        0.00     39.17 o
  -7  14   2        1.85        0.00     34.29 o
  -6  14   2        1.63        8.29     30.79 o
  -5  14   2       62.76      113.75     32.25 o
  -4  14   2       28.82       28.58     26.95 o
  -3  14   2      284.90      261.23     31.98 o
  -2  14   2       39.44       66.13     27.73 o
  -1  14   2      897.96      940.70     70.65 o
   0  14   2       25.45       44.98     38.60 o
   1  14   2       36.52       31.97     26.40 o
   2  14   2       13.49        0.52     25.77 o
   3  14   2       45.11       58.69     29.22 o
   4  14   2       42.72       18.26     27.28 o
   5  14   2        2.14       17.51     29.45 o
   6  14   2       66.99      148.99     52.29 o
   7  14   2        0.05        0.00     35.43 o
   8  14   2       79.78       51.91     38.41 o
   9  14   2        0.88        0.00     42.69 o
  10  14   2        1.50        0.00     46.67 o
 -10  15   2       63.22       43.10     45.92 o
  -9  15   2        8.75        0.00     42.05 o
  -8  15   2        0.00        0.00     39.10 o
  -7  15   2       67.94       47.73     38.76 o
  -6  15   2      321.76      293.51     39.82 o
  -5  15   2      473.09      458.62     43.88 o
  -4  15   2      382.75      413.97     52.13 o
  -3  15   2      453.17      446.70     50.44 o
  -2  15   2      504.99      527.96     46.23 o
  -1  15   2       21.50        0.76     40.69 o
   0  15   2       90.11       62.05     49.09 o
   1  15   2      242.61      250.33     40.22 o
   2  15   2      103.21       88.69     30.15 o
   3  15   2      144.16      199.11     49.20 o
   4  15   2       50.61       14.85     30.38 o
   5  15   2       39.87       26.51     35.09 o
   6  15   2       33.99        0.00     33.98 o
   7  15   2       14.51        0.00     46.47 o
   8  15   2        7.38       24.07     41.88 o
   9  15   2        0.04       28.62     44.76 o
  -9  16   2       16.31        0.00     44.38 o
  -8  16   2       87.33       51.54     40.74 o
  -7  16   2       16.75        3.28     45.53 o
  -6  16   2      397.39      361.58     62.68 o
  -5  16   2       11.40       40.59     36.26 o
  -4  16   2       20.47       19.30     68.86 o
  -3  16   2     2044.06     2167.38    144.22 o
  -2  16   2       62.45       36.11     45.87 o
  -1  16   2      144.53      132.57     53.42 o
   0  16   2        1.75      420.34    306.59 o
   1  16   2      139.77      213.26     53.28 o
   2  16   2      348.74      413.58     47.36 o
   3  16   2      189.34      167.43     33.41 o
   4  16   2       26.27        5.00     34.44 o
   5  16   2       26.98       13.65     37.76 o
   6  16   2      175.30      134.67     40.34 o
   7  16   2       35.56       15.49     40.40 o
   8  16   2      204.07      166.95     44.83 o
   9  16   2        0.80        1.63     48.71 o
  -8  17   2        9.06       17.26     43.73 o
  -7  17   2        3.45       58.36     63.50 o
  -6  17   2       54.92       70.05     40.50 o
  -5  17   2        0.01        0.00     45.05 o
  -4  17   2        6.92        0.00     42.46 o
  -3  17   2       57.56       46.03     52.14 o
  -2  17   2        1.57        0.00     51.20 o
  -1  17   2        1.54       13.81     55.94 o
   0  17   2       37.93       22.49     51.44 o
   1  17   2      141.46       49.69     52.57 o
   2  17   2        6.03       29.60     50.97 o
   3  17   2       32.60      107.71     45.26 o
   4  17   2       19.17       73.81     39.20 o
   5  17   2        1.08        0.00     43.02 o
   6  17   2       20.99       35.97     41.38 o
   7  17   2        2.80       15.82     45.31 o
   8  17   2        5.79       16.88     42.09 o
  -7  18   2        2.12        2.58     45.24 o
  -6  18   2       44.56       58.02     49.76 o
  -5  18   2       92.78      108.40     47.60 o
  -4  18   2       31.20       16.96     45.92 o
  -3  18   2      161.64      206.34     61.83 o
  -2  18   2      119.05       37.80     98.57 o
  -1  18   2      193.74      308.32     67.59 o
   0  18   2       24.06       16.93     57.16 o
   1  18   2      126.72      200.79     63.62 o
   2  18   2       79.97       63.67     58.82 o
   3  18   2       67.34       71.90     57.74 o
   4  18   2        5.03       20.75     44.27 o
   5  18   2      114.93       89.51     47.69 o
   6  18   2        1.31        0.00     43.98 o
   7  18   2       12.88       29.41     44.61 o
  -6  19   2       28.38        0.00     53.00 o
  -5  19   2      199.81       94.33     58.05 o
  -4  19   2        3.39        0.00     47.22 o
  -3  19   2        2.01        0.00     58.75 o
  -2  19   2      125.18       56.68     65.61 o
  -1  19   2       63.41       77.62     63.45 o
   0  19   2       25.19       78.39     67.96 o
   1  19   2       15.21        0.00     61.17 o
   2  19   2       21.77        0.00     61.74 o
   3  19   2       95.99      104.18     63.20 o
   4  19   2      376.11      308.39     73.97 o
   5  19   2       14.51       58.17     55.09 o
   6  19   2       22.75        6.88     53.08 o
  -5  20   2        0.75        6.10     66.82 o
  -4  20   2       43.81       64.29     63.14 o
  -3  20   2       27.23        0.00     64.09 o
  -2  20   2       42.88       86.75     63.97 o
  -1  20   2       12.59        0.00     64.91 o
   0  20   2        6.59       44.67     67.54 o
   1  20   2       93.39      183.82     69.48 o
   2  20   2       15.03        0.00     68.19 o
   3  20   2      201.92      193.03     70.57 o
   4  20   2      120.03      204.95    101.09 o
   5  20   2       12.18       73.53     63.05 o
  -3  21   2       11.77        0.00     75.73 o
  -2  21   2       19.77       16.37    102.26 o
  -1  21   2       12.45       51.61     75.91 o
   0  21   2        4.05        0.07     74.74 o
   1  21   2       58.59       22.34     66.53 o
   2  21   2       92.47        0.00     64.23 o
   3  21   2       46.77       23.15     73.09 o
 -13   1   3       14.14       71.30     39.39 o
 -12   1   3       52.95       74.46     32.11 o
 -11   1   3        3.84        0.00     28.86 o
 -10   1   3        0.37        0.00     23.35 o
  -9   1   3       14.20        3.09     20.06 o
  -8   1   3        0.55        0.00     21.81 o
  -7   1   3        5.68        0.00     15.88 o
  -6   1   3        0.16        8.40     12.72 o
  -5   1   3        7.04        0.00     10.46 o
  -4   1   3      227.66      264.82     19.79 o
  -3   1   3        1.98        6.81     13.89 o
  -2   1   3        0.96        5.26      8.20 o
  -1   1   3     1262.89     1173.49     50.87 o
   0   1   3     2653.26     2511.85    116.32 o
   1   1   3      280.62      285.95     14.63 o
   2   1   3      708.02      655.94     29.45 o
   3   1   3      479.72      472.50     22.27 o
   4   1   3      289.65      286.38     16.17 o
   5   1   3      246.54      254.40     23.18 o
   6   1   3     1710.42     1722.69     76.45 o
   7   1   3      461.52      469.97     27.51 o
   8   1   3        6.16       38.31     17.75 o
   9   1   3       71.92       40.25     22.43 o
  10   1   3        7.99        0.00     24.26 o
  11   1   3       31.06       49.70     30.86 o
  12   1   3       23.33       78.54     53.05 o
  13   1   3       54.23       48.46     47.46 o
 -13   2   3        9.39       17.58     44.20 o
 -12   2   3      225.92      245.86     38.63 o
 -11   2   3      122.49      116.42     28.67 o
 -10   2   3        5.69        0.00     23.62 o
  -9   2   3      404.81      376.73     28.07 o
  -8   2   3       29.80       25.88     16.97 o
  -7   2   3       10.25        0.00     14.78 o
  -6   2   3      587.88      547.70     28.54 o
  -5   2   3      573.30      569.35     35.56 o
  -4   2   3       31.41       29.68     11.92 o
  -3   2   3       77.81       75.58     12.05 o
  -2   2   3        0.02        0.00      7.53 o
  -1   2   3      742.90      633.97     28.35 o
   0   2   3      982.23      893.95     39.46 o
   1   2   3      242.15      231.13     11.15 o
   2   2   3      497.98      503.88     22.83 o
   3   2   3     1349.23     1276.52     56.45 o
   4   2   3     1624.96     1654.87     72.93 o
   5   2   3       35.67       56.70     11.71 o
   6   2   3     4317.34     4209.85    181.84 o
   7   2   3      225.36      267.14     20.53 o
   8   2   3        3.03        0.00     19.51 o
   9   2   3     1991.33     2005.61     90.71 o
  10   2   3      203.51      131.19     26.90 o
  11   2   3        8.08        0.00     29.59 o
  12   2   3       52.41       49.11     38.40 o
  13   2   3       31.06      159.57     52.97 o
 -13   3   3        0.34       14.35     40.36 o
 -12   3   3      792.72      956.96     68.70 o
 -11   3   3        7.63       61.79     31.00 o
 -10   3   3     2381.28     2352.48    118.18 o
  -9   3   3      141.25      126.50     22.09 o
  -8   3   3     1315.79     1385.08     64.42 o
  -7   3   3      898.48      891.95     43.33 o
  -6   3   3     8489.83     8027.66    346.11 o
  -5   3   3      783.17      817.76     37.46 o
  -4   3   3     2265.80     2351.86    103.04 o
  -3   3   3       88.99       73.15      8.31 o
  -2   3   3      573.98      655.31     29.92 o
  -1   3   3      324.05      311.05     15.68 o
   0   3   3    19995.09    17820.44    763.92 o
   1   3   3     3299.29     3263.15    139.84 o
   2   3   3    39603.16    36624.99   1570.17 o
   3   3   3     8191.73     7733.84    331.08 o
   4   3   3     7509.57     7336.10    313.95 o
   5   3   3    12021.53    12270.42    528.14 o
   6   3   3     8277.18     8629.02    372.24 o
   7   3   3     2369.91     2396.76    105.58 o
   8   3   3       29.70       11.57     22.81 o
   9   3   3      488.82      432.66     41.45 o
  10   3   3     1309.76     1319.32     93.48 o
  11   3   3      214.76      180.98     37.39 o
  12   3   3       32.72       28.78     40.68 o
  13   3   3      122.94       85.96     45.50 o
 -13   4   3      133.17      204.07     52.37 o
 -12   4   3       29.47      160.31     45.41 o
 -11   4   3       14.79        0.00     34.51 o
 -10   4   3       71.14       63.62     27.38 o
  -9   4   3        5.65       84.20     24.10 o
  -8   4   3      314.69      322.14     24.20 o
  -7   4   3       20.61       14.38     15.11 o
  -6   4   3      330.27      318.24     22.30 o
  -5   4   3       96.63      106.76     15.87 o
  -4   4   3       70.43       76.83     10.22 o
  -3   4   3      374.43      382.44     18.96 o
  -2   4   3      706.49      786.82     35.15 o
  -1   4   3      154.78      147.69      9.83 o
   0   4   3     2885.83     2514.82    108.44 o
   1   4   3     9051.37     8514.07    400.69 o
   2   4   3      799.59      817.04     44.71 o
   3   4   3      873.72      887.32     40.22 o
   4   4   3       15.25       16.02      8.71 o
   5   4   3     3446.25     3664.97    159.84 o
   6   4   3        5.66        0.00     13.29 o
   7   4   3      466.86      544.30     30.12 o
   8   4   3      656.99      625.81     43.24 o
   9   4   3      139.61      109.98     29.66 o
  10   4   3      221.91      140.94     34.28 o
  11   4   3       75.18      102.26     38.76 o
  12   4   3      102.95      129.01     55.77 o
  13   4   3        5.91       16.27     47.97 o
 -13   5   3       53.02       58.93     44.63 o
 -12   5   3        3.13       26.28     41.33 o
 -11   5   3       33.25        0.00     32.77 o
 -10   5   3        9.80        0.00     29.13 o
  -9   5   3      161.00      153.10     26.36 o
  -8   5   3       78.46       53.94     23.51 o
  -7   5   3        6.73       13.53     15.01 o
  -6   5   3     2879.40     2698.65    118.56 o
  -5   5   3       48.81       31.84     11.47 o
  -4   5   3     1084.07     1069.96     48.83 o
  -3   5   3      529.30      546.46     24.26 o
  -2   5   3        0.04        0.00      7.05 o
  -1   5   3       32.49       29.59      7.81 o
   0   5   3      769.91      777.99     35.14 o
   1   5   3     2587.73     2524.02    120.20 o
   2   5   3     2876.50     2759.39    130.50 o
   3   5   3     1358.04     1470.05     62.62 o
   4   5   3      688.28      704.27     35.34 o
   5   5   3      864.69      922.22     42.58 o
   6   5   3       94.01       81.13     18.06 o
   7   5   3      542.97      550.23     55.42 o
   8   5   3      227.07      235.58     29.00 o
   9   5   3       19.25       39.01     27.08 o
  10   5   3      178.13      128.51     34.51 o
  11   5   3      246.89      195.09     55.51 o
  12   5   3        3.06        0.00     42.67 o
  13   5   3       89.29       31.16     48.89 o
 -13   6   3      389.65      502.39     59.63 o
 -12   6   3      340.46      443.49     53.30 o
 -11   6   3       16.66       47.38     37.14 o
 -10   6   3        5.32       48.00     31.67 o
  -9   6   3       97.15       53.93     29.32 o
  -8   6   3      130.79       91.56     29.21 o
  -7   6   3      528.08      463.16     37.36 o
  -6   6   3      121.33      137.26     21.24 o
  -5   6   3     2123.69     2248.02     99.34 o
  -4   6   3     8126.32     7626.01    326.83 o
  -3   6   3      583.11      518.73     25.66 o
  -2   6   3      792.66      807.20     36.11 o
  -1   6   3       66.11       79.60      9.57 o
   0   6   3    14101.14    14043.51    602.00 o
   1   6   3     1353.31     1355.03     58.17 o
   2   6   3     3217.99     3331.91    158.50 o
   3   6   3      633.84      576.02     35.18 o
   4   6   3     4723.97     4998.85    239.43 o
   5   6   3      653.94      693.58     37.49 o
   6   6   3       55.39       89.11     22.81 o
   7   6   3      122.99      101.14     22.51 o
   8   6   3      929.87     1016.87     94.24 o
   9   6   3      258.43      288.13     35.96 o
  10   6   3      908.65     1056.65     79.24 o
  11   6   3       11.69       18.02     39.21 o
  12   6   3      675.97      719.76     91.36 o
  13   6   3      379.61      294.19     52.52 o
 -12   7   3      151.37      136.26     49.67 o
 -11   7   3       13.46       31.17     38.92 o
 -10   7   3      326.15      350.18     53.29 o
  -9   7   3        4.54        0.00     31.88 o
  -8   7   3        8.83        0.00     24.36 o
  -7   7   3      769.40      706.66     57.64 o
  -6   7   3      510.58      459.26     29.19 o
  -5   7   3     1804.30     1794.08     79.81 o
  -4   7   3      143.80      145.74     13.30 o
  -3   7   3     1872.74     2078.29     90.38 o
  -2   7   3        5.19       17.97      9.67 o
  -1   7   3     5710.94     5711.27    245.79 o
   0   7   3      784.55      830.89     35.59 o
   1   7   3     6314.34     6144.52    262.70 o
   2   7   3      154.68      185.75     14.13 o
   3   7   3     1138.66     1125.06     64.16 o
   4   7   3     1505.03     1478.11     83.82 o
   5   7   3     1050.39      978.33     57.25 o
   6   7   3       95.06       45.95     21.16 o
   7   7   3       27.99       32.46     22.43 o
   8   7   3     1188.24     1207.22     73.80 o
   9   7   3      567.09      502.62     45.36 o
  10   7   3      787.29      781.88     68.51 o
  11   7   3       47.07        0.00     51.59 o
  12   7   3        0.22       10.85     43.62 o
 -12   8   3      122.91      104.92     44.25 o
 -11   8   3      144.64      169.18     39.63 o
 -10   8   3       43.44        0.00     45.28 o
  -9   8   3      136.90       54.31     37.90 o
  -8   8   3       20.00       76.14     27.56 o
  -7   8   3        7.11        0.00     21.64 o
  -6   8   3      135.32      165.74     19.37 o
  -5   8   3      124.21      130.17     28.31 o
  -4   8   3       70.08       83.86     12.30 o
  -3   8   3     2091.53     2257.46     98.97 o
  -2   8   3     1682.71     1676.64     74.42 o
  -1   8   3      573.93      536.01     26.88 o
   0   8   3     3033.58     3176.17    137.43 o
   1   8   3     1711.92     1605.73     69.76 o
   2   8   3      103.50       95.40     12.22 o
   3   8   3       18.44       30.79     16.75 o
   4   8   3        9.13        0.00     17.30 o
   5   8   3      658.46      696.88     43.88 o
   6   8   3       16.14       15.78     20.35 o
   7   8   3       99.51       81.06     24.70 o
   8   8   3       13.56       12.79     26.86 o
   9   8   3      202.84      229.99     35.24 o
  10   8   3        9.89       20.57     34.54 o
  11   8   3       88.52       59.88     41.58 o
  12   8   3       16.18        0.00     48.28 o
 -12   9   3      139.38      151.98     48.36 o
 -11   9   3      465.16      475.01     54.78 o
 -10   9   3      152.51      141.29     38.74 o
  -9   9   3      364.94      346.51     38.77 o
  -8   9   3     2347.52     2334.64    133.70 o
  -7   9   3       48.07       67.57     23.55 o
  -6   9   3     1435.21     1503.54     87.26 o
  -5   9   3      705.29      726.68     40.25 o
  -4   9   3      234.44      206.54     20.24 o
  -3   9   3      311.06      339.04     20.10 o
  -2   9   3      394.08      404.87     22.61 o
  -1   9   3     1338.95     1565.27     70.07 o
   0   9   3       15.48       31.31     13.84 o
   1   9   3       78.34       87.98     11.78 o
   2   9   3      359.94      463.78     27.13 o
   3   9   3      705.08      768.52     46.73 o
   4   9   3      990.00      956.94     58.89 o
   5   9   3        0.85       20.89     20.08 o
   6   9   3      355.65      434.26     47.69 o
   7   9   3      306.95      307.71     44.32 o
   8   9   3        3.88       41.04     28.42 o
   9   9   3      298.93      243.88     42.84 o
  10   9   3      416.76      294.10     42.55 o
  11   9   3       62.81       39.15     42.15 o
  12   9   3        3.79        0.00     77.32 o
 -12  10   3        1.01        6.19     42.93 o
 -11  10   3      118.25      137.61     44.99 o
 -10  10   3      172.06       51.14     48.32 o
  -9  10   3       31.26       31.22     33.58 o
  -8  10   3      942.47      906.24     61.39 o
  -7  10   3       78.31       74.25     38.24 o
  -6  10   3      553.76      576.82     42.76 o
  -5  10   3      212.09      232.06     26.71 o
  -4  10   3       49.90       21.51     19.98 o
  -3  10   3      220.08      243.24     23.53 o
  -2  10   3      301.37      289.32     19.49 o
  -1  10   3     5673.41     5667.77    244.89 o
   0  10   3       22.53       42.23     13.83 o
   1  10   3     3398.07     3438.77    148.50 o
   2  10   3       22.30       17.69     13.70 o
   3  10   3        9.80        0.00     19.75 o
   4  10   3     2079.96     2254.52    126.62 o
   5  10   3      671.27      656.07     55.53 o
   6  10   3        0.05        0.00     23.71 o
   7  10   3     1269.48     1208.58     74.45 o
   8  10   3       18.56       18.44     29.60 o
   9  10   3      141.31       96.18     60.09 o
  10  10   3       15.21       32.36     39.63 o
  11  10   3       95.14       36.20     43.49 o
  12  10   3       81.34        0.00     82.59 o
 -11  11   3       52.01       24.10     44.68 o
 -10  11   3       71.38       58.09     41.27 o
  -9  11   3       24.91       72.01     36.21 o
  -8  11   3       19.36       19.83     29.18 o
  -7  11   3       87.19       68.75     28.67 o
  -6  11   3      446.77      527.54     60.08 o
  -5  11   3       30.59       40.17     23.66 o
  -4  11   3      816.09      801.15     59.54 o
  -3  11   3      187.83      143.93     29.18 o
  -2  11   3      212.76      220.89     18.72 o
  -1  11   3      158.81      153.47     17.22 o
   0  11   3       62.55       94.15     16.13 o
   1  11   3      443.05      487.16     49.99 o
   2  11   3       54.98       32.94     21.91 o
   3  11   3     1029.93     1114.31     65.99 o
   4  11   3       19.29       20.13     22.18 o
   5  11   3      139.12      143.00     31.54 o
   6  11   3       40.75       32.19     26.17 o
   7  11   3       27.56        0.00     28.70 o
   8  11   3        0.32        0.00     29.56 o
   9  11   3        7.02        0.00     41.22 o
  10  11   3        9.85       36.47     40.01 o
  11  11   3        3.05        3.49     46.38 o
 -11  12   3      167.48      124.68     45.93 o
 -10  12   3      464.32      416.11     49.24 o
  -9  12   3        0.64        0.00     35.73 o
  -8  12   3     1008.23      983.23     65.51 o
  -7  12   3      266.73      232.29     33.32 o
  -6  12   3      189.08      165.47     29.36 o
  -5  12   3      982.11      985.06     63.11 o
  -4  12   3     1703.00     1544.85     89.03 o
  -3  12   3      368.56      314.44     53.98 o
  -2  12   3     1652.37     1626.01     92.11 o
  -1  12   3     2042.85     2104.59     87.91 o
   0  12   3       66.99       66.44     19.39 o
   1  12   3      293.24      309.56     29.64 o
   2  12   3       16.16       34.09     23.19 o
   3  12   3       17.50        0.00     23.60 o
   4  12   3       20.51       34.75     24.36 o
   5  12   3        3.21        0.00     25.70 o
   6  12   3       97.78      151.45     30.82 o
   7  12   3       35.19       21.27     31.44 o
   8  12   3       36.80       24.57     32.74 o
   9  12   3        7.61        0.00     36.29 o
  10  12   3       41.75        7.82     41.62 o
  11  12   3        9.78        0.00     43.67 o
 -11  13   3       47.02       19.93     47.61 o
 -10  13   3       17.33       25.80     40.97 o
  -9  13   3        3.56       38.42     37.36 o
  -8  13   3      123.17       47.58     35.16 o
  -7  13   3      120.06       73.99     33.79 o
  -6  13   3       32.78        4.66     31.69 o
  -5  13   3        3.65       24.70     28.63 o
  -4  13   3      175.44      159.65     28.00 o
  -3  13   3      100.94      137.12     35.44 o
  -2  13   3      614.31      671.91     46.46 o
  -1  13   3     1086.99     1294.47     89.70 o
   0  13   3       16.50      169.61     86.12 o
   1  13   3       20.48       50.14     23.93 o
   2  13   3      527.56      552.54     37.50 o
   3  13   3        1.05       11.09     25.72 o
   4  13   3      336.01      402.60     60.58 o
   5  13   3      616.75      632.76     84.66 o
   6  13   3     1882.75     1802.93    106.12 o
   7  13   3       62.69       26.40     33.12 o
   8  13   3      123.85       73.46     38.91 o
   9  13   3       25.01        4.38     39.54 o
  10  13   3       46.46        0.00     43.30 o
 -10  14   3        3.96        0.00     44.80 o
  -9  14   3       16.69        0.00     40.06 o
  -8  14   3       89.40       84.15     37.18 o
  -7  14   3       50.87       24.17     34.81 o
  -6  14   3       90.12       54.13     32.11 o
  -5  14   3      150.19      219.65     55.12 o
  -4  14   3      138.38      130.09     30.17 o
  -3  14   3       96.18       90.33     27.27 o
  -2  14   3      171.83      109.38     32.11 o
  -1  14   3      201.13      206.25     34.73 o
   0  14   3       40.99       13.68     30.11 o
   1  14   3      343.37      355.37     34.58 o
   2  14   3       50.19       51.73     27.99 o
   3  14   3        2.09        4.04     26.80 o
   4  14   3       48.40       61.91     30.45 o
   5  14   3       49.89       46.47     31.59 o
   6  14   3      141.74      190.79     36.59 o
   7  14   3       19.18       31.48     35.21 o
   8  14   3        0.65        0.00     39.51 o
   9  14   3        7.28        0.00     44.75 o
  10  14   3        3.19        0.00     48.47 o
  -9  15   3        4.37        0.00     42.16 o
  -8  15   3        1.03        0.00     39.25 o
  -7  15   3       37.74       54.88     39.21 o
  -6  15   3       76.56       84.38     36.75 o
  -5  15   3       94.50       43.42     33.93 o
  -4  15   3      544.06      605.03     70.31 o
  -3  15   3      614.44      689.26     59.98 o
  -2  15   3       45.68       28.13     36.42 o
  -1  15   3      699.18      800.46     99.65 o
   0  15   3      101.28       75.92     52.34 o
   1  15   3        0.00        5.77     35.06 o
   2  15   3      627.23      729.94     59.74 o
   3  15   3       68.38       76.92     40.09 o
   4  15   3       21.74       60.34     32.66 o
   5  15   3      115.31      142.85     43.12 o
   6  15   3      229.36      175.90     39.49 o
   7  15   3      141.02       89.32     38.97 o
   8  15   3       41.77       44.92     40.82 o
   9  15   3       17.31        0.00     44.17 o
  -9  16   3        7.04        0.00     42.96 o
  -8  16   3        3.30       20.12     40.91 o
  -7  16   3       44.69        7.86     39.59 o
  -6  16   3       96.86      126.66     40.38 o
  -5  16   3      132.88      153.68     37.48 o
  -4  16   3     1231.05     1265.50     93.48 o
  -3  16   3      535.87      650.56     61.10 o
  -2  16   3      139.97      121.11     48.65 o
  -1  16   3       98.42       13.58     46.02 o
   0  16   3        5.54        0.00     45.90 o
   1  16   3       97.44      130.96     50.35 o
   2  16   3        4.16       23.13     36.81 o
   3  16   3        4.86        0.00     32.97 o
   4  16   3      503.95      527.07     64.44 o
   5  16   3      471.88      415.40     45.28 o
   6  16   3      182.09      189.02     41.51 o
   7  16   3       30.50       13.18     39.37 o
   8  16   3      280.28      209.37     48.58 o
   9  16   3       15.34        0.00     46.67 o
  -8  17   3        0.18        3.01     43.59 o
  -7  17   3        3.46        0.00     43.40 o
  -6  17   3      261.38      250.91     45.67 o
  -5  17   3       17.05       31.21     42.63 o
  -4  17   3        0.00       17.97     43.11 o
  -3  17   3        2.00       48.58     49.09 o
  -2  17   3       34.71       43.42     64.39 o
  -1  17   3      165.90      161.77     57.70 o
   0  17   3      100.01      154.26     57.57 o
   1  17   3      231.40      172.10     62.06 o
   2  17   3      234.70      285.91     87.24 o
   3  17   3      107.23      153.06     83.05 o
   4  17   3       84.80      166.46     39.59 o
   5  17   3       55.66       74.11     41.07 o
   6  17   3       29.90      102.54     44.55 o
   7  17   3       56.61       45.25     45.97 o
   8  17   3       16.49       52.50     48.31 o
  -7  18   3        0.88        0.00     50.66 o
  -6  18   3        8.41       15.45     44.69 o
  -5  18   3       19.23       59.82     48.58 o
  -4  18   3       18.68        0.00     52.60 o
  -3  18   3        2.70        9.59     53.15 o
  -2  18   3        2.58        0.00     58.92 o
  -1  18   3        0.09        0.00     57.72 o
   0  18   3        4.82        0.00     58.14 o
   1  18   3        0.05        0.00     56.65 o
   2  18   3       96.09       74.12     61.25 o
   3  18   3       78.63       50.70     59.58 o
   4  18   3       84.26       45.74     49.20 o
   5  18   3       49.70       98.20     44.12 o
   6  18   3        1.90        0.00     44.64 o
   7  18   3        0.41        0.00     44.91 o
  -6  19   3       77.47       79.92     49.57 o
  -5  19   3       14.02        0.00     59.01 o
  -4  19   3        0.10       12.12     59.25 o
  -3  19   3      198.03       76.31     67.00 o
  -2  19   3        6.49       32.55     65.00 o
  -1  19   3       55.42       30.07     97.04 o
   0  19   3       27.92        0.00     58.87 o
   1  19   3        1.74        0.00     58.76 o
   2  19   3       81.36       68.44     77.43 o
   3  19   3      206.16      278.19     66.02 o
   4  19   3       11.15       65.61     63.46 o
   5  19   3       28.64        0.00     51.95 o
   6  19   3       89.59        0.00     49.97 o
  -5  20   3        1.18       21.38     58.58 o
  -4  20   3       66.91       87.32     68.26 o
  -3  20   3        2.16       46.95     62.29 o
  -2  20   3       13.19        0.00     60.62 o
  -1  20   3        0.45       56.09     65.17 o
   0  20   3        9.05       41.05     63.31 o
   1  20   3       41.11        3.74     71.20 o
   2  20   3       22.81        9.89     62.75 o
   3  20   3        0.12       42.15     62.69 o
   4  20   3        2.36        0.00     69.06 o
   5  20   3        1.09        0.00     69.17 o
  -3  21   3        7.06        0.00     66.72 o
  -2  21   3       41.90        0.00    104.33 o
  -1  21   3       39.32       51.15     68.89 o
   0  21   3       12.72       25.92     74.18 o
   1  21   3        0.68        0.00     69.55 o
   2  21   3        0.06        0.00     69.16 o
   3  21   3        1.30        0.00     71.95 o
 -13   0   4       42.76       59.95     70.87 o
 -12   0   4     1171.70     1184.60    167.64 o
 -11   0   4       63.43       69.53     38.89 o
 -10   0   4      298.01      345.97     72.43 o
  -9   0   4    39445.05    37461.46   2274.67 o
  -8   0   4       43.73       59.94     37.64 o
  -7   0   4     1078.54     1000.06     67.95 o
  -6   0   4     2988.39     3057.18    187.70 o
  -5   0   4     3314.19     2940.42    179.40 o
  -4   0   4     2687.06     2818.20    170.93 o
  -3   0   4    15363.33    13990.71    847.51 o
  -2   0   4      402.73      364.63     26.25 o
  -1   0   4    95963.45    89943.23   5447.24 o
   0   0   4    10391.79    10192.74   1047.57 o
   1   0   4     2734.24     3002.22    216.61 o
   2   0   4     5070.97     4753.02    290.05 o
   3   0   4     4209.76     3820.66    231.05 o
   4   0   4     1933.45     2012.00    124.89 o
   5   0   4     9953.46    10047.02    607.70 o
   6   0   4      438.41      454.79     47.17 o
   7   0   4     2748.93     2570.51    158.98 o
   8   0   4     1326.52     1431.51     93.21 o
   9   0   4     1411.11     1419.48    112.12 o
  10   0   4      296.47      341.88     45.27 o
  11   0   4     1523.59     1522.67    160.26 o
  12   0   4       36.45       49.17     56.49 o
  13   0   4      259.89      280.96     82.92 o
 -13   1   4        8.01       31.98     44.21 o
 -12   1   4       97.94      139.85     34.58 o
 -11   1   4        0.53        4.10     27.53 o
 -10   1   4        2.70       15.66     23.25 o
  -9   1   4     3352.83     3373.55    148.23 o
  -8   1   4        0.84       36.62     17.65 o
  -7   1   4       95.09       65.95     15.53 o
  -6   1   4       70.66       56.21     20.20 o
  -5   1   4      113.08      109.93     13.21 o
  -4   1   4       18.11        0.00      8.46 o
  -3   1   4      635.85      640.54     29.48 o
  -2   1   4      104.28      105.26      7.79 o
  -1   1   4      923.33      916.38     40.32 o
   0   1   4       94.44       98.74      6.94 o
   1   1   4      154.65      160.61     13.92 o
   2   1   4       39.94       54.91      8.99 o
   3   1   4       77.26       93.31     14.04 o
   4   1   4       76.33       55.20     10.28 o
   5   1   4      213.90      229.06     16.04 o
   6   1   4      879.72      867.82     41.22 o
   7   1   4      329.81      297.33     22.58 o
   8   1   4       43.50       51.72     32.55 o
   9   1   4       27.63        0.00     20.08 o
  10   1   4       79.26       68.48     24.57 o
  11   1   4      254.33      275.51     36.00 o
  12   1   4        4.38       36.48     69.86 o
  13   1   4       22.35       46.46     51.42 o
 -13   2   4       11.24        0.00     38.36 o
 -12   2   4       91.73      156.30     34.59 o
 -11   2   4      225.60      190.50     32.10 o
 -10   2   4       33.48       19.49     28.78 o
  -9   2   4      185.57      222.60     29.66 o
  -8   2   4       60.03       80.30     18.39 o
  -7   2   4       16.99       11.32     15.37 o
  -6   2   4      568.61      514.59     27.16 o
  -5   2   4      240.20      234.83     21.05 o
  -4   2   4        2.79        0.00     11.92 o
  -3   2   4      510.77      475.91     23.03 o
  -2   2   4      431.60      429.96     20.45 o
  -1   2   4      223.87      227.08     11.79 o
   0   2   4     1369.38     1265.32     55.24 o
   1   2   4      122.13      135.19     12.68 o
   2   2   4     1892.36     1826.71     79.91 o
   3   2   4      731.73      701.20     31.99 o
   4   2   4     1454.22     1505.95     64.98 o
   5   2   4      550.55      577.83     28.62 o
   6   2   4     1298.28     1297.81     59.55 o
   7   2   4      530.69      566.98     31.40 o
   8   2   4      123.94      123.17     20.03 o
   9   2   4       84.66       63.16     21.49 o
  10   2   4      211.62      261.06     31.43 o
  11   2   4       13.41       95.36     36.76 o
  12   2   4      152.67      218.85     44.27 o
  13   2   4       48.90       10.40     49.08 o
 -13   3   4        0.16        6.43     40.91 o
 -12   3   4        1.88       23.16     32.01 o
 -11   3   4      648.99      635.38     63.16 o
 -10   3   4     2058.18     2066.47    102.63 o
  -9   3   4      229.78      193.18     22.72 o
  -8   3   4     1210.68     1210.47     65.82 o
  -7   3   4     1393.07     1597.94     72.44 o
  -6   3   4     4067.49     4037.61    175.84 o
  -5   3   4     5579.95     5395.54    233.09 o
  -4   3   4     4502.83     4896.34    211.00 o
  -3   3   4     1675.40     1620.71     71.01 o
  -2   3   4    38019.11    37814.89   1620.01 o
  -1   3   4      914.19      867.06     38.67 o
   0   3   4   137092.31   125451.85   5944.04 o
   1   3   4    14488.15    13363.37    572.79 o
   2   3   4     1385.61     1516.82     65.90 o
   3   3   4    12061.40    12435.39    533.56 o
   4   3   4      706.52      730.85     34.12 o
   5   3   4     3766.86     3814.49    164.66 o
   6   3   4     1659.70     1792.95     80.56 o
   7   3   4     1066.46     1188.67     55.94 o
   8   3   4     1655.56     1604.53     74.70 o
   9   3   4     2439.68     2483.11    123.23 o
  10   3   4        2.02       65.44     47.23 o
  11   3   4       41.24       91.94     68.52 o
  12   3   4      272.04      281.00     59.31 o
  13   3   4       17.35       36.61     51.72 o
 -13   4   4       88.95       19.47     40.27 o
 -12   4   4        0.29        0.00     35.96 o
 -11   4   4      269.48      232.32     33.35 o
 -10   4   4      195.96      160.12     35.45 o
  -9   4   4      318.43      320.87     30.10 o
  -8   4   4       12.33       51.89     17.73 o
  -7   4   4       14.96       15.89     15.33 o
  -6   4   4       92.07       90.62     15.00 o
  -5   4   4     4573.35     4602.03    199.45 o
  -4   4   4      210.03      246.90     15.56 o
  -3   4   4      577.06      628.42     30.02 o
  -2   4   4      341.12      340.05     17.08 o
  -1   4   4      562.08      571.72     26.32 o
   0   4   4    11606.49    10077.83    432.39 o
   1   4   4     4083.06     3671.68    157.87 o
   2   4   4       55.61       59.25      7.56 o
   3   4   4      308.59      332.62     29.27 o
   4   4   4     4874.83     4973.97    215.35 o
   5   4   4      230.72      257.66     17.35 o
   6   4   4       34.54       49.78     17.80 o
   7   4   4      199.72      194.53     19.80 o
   8   4   4      111.66       71.32     23.01 o
   9   4   4        9.68        5.85     35.62 o
  10   4   4       62.04       38.74     32.70 o
  11   4   4        0.01       10.45     38.33 o
  12   4   4        9.35        0.00     41.00 o
  13   4   4      273.48      378.90     84.82 o
 -13   5   4       20.68       66.57     43.21 o
 -12   5   4        4.40       86.25     47.67 o
 -11   5   4        1.61       11.84     34.21 o
 -10   5   4        0.69        0.00     26.57 o
  -9   5   4       28.09       16.32     31.83 o
  -8   5   4        2.20        0.00     19.74 o
  -7   5   4       92.04      113.03     16.88 o
  -6   5   4     1260.86     1203.22     54.73 o
  -5   5   4     1541.39     1467.01     65.76 o
  -4   5   4      725.78      693.49     33.22 o
  -3   5   4      471.48      505.09     25.02 o
  -2   5   4      200.95      197.85     11.75 o
  -1   5   4      258.78      251.32     15.77 o
   0   5   4     4069.59     3853.47    166.16 o
   1   5   4      521.95      542.00     25.53 o
   2   5   4     1539.33     1471.74     70.88 o
   3   5   4       71.77       87.25     10.79 o
   4   5   4     1108.60     1077.20     48.58 o
   5   5   4        7.01        0.00     11.62 o
   6   5   4       72.39       49.06     20.08 o
   7   5   4        0.85        0.00     18.78 o
   8   5   4      424.11      433.43     71.45 o
   9   5   4        4.85       25.45     27.49 o
  10   5   4       68.09      134.52     37.05 o
  11   5   4       35.72       64.05     38.05 o
  12   5   4       33.30       66.03     43.39 o
  13   5   4        0.10       61.57     47.86 o
 -13   6   4      580.36      537.65     59.58 o
 -12   6   4      169.12      175.54     42.91 o
 -11   6   4        0.11       26.90     34.98 o
 -10   6   4       60.98       73.61     30.75 o
  -9   6   4      532.43      505.23     37.89 o
  -8   6   4        1.51        0.00     20.88 o
  -7   6   4       85.70       88.43     24.71 o
  -6   6   4     2225.90     2240.40     98.48 o
  -5   6   4      475.56      508.16     26.93 o
  -4   6   4      153.46      172.46     14.39 o
  -3   6   4     1275.86     1539.50     68.21 o
  -2   6   4       69.96       54.31      9.76 o
  -1   6   4     1525.16     1504.94     66.24 o
   0   6   4      495.35      494.04     24.42 o
   1   6   4     3711.29     3445.01    148.15 o
   2   6   4      632.31      589.54     31.51 o
   3   6   4    10345.25     9498.76    449.56 o
   4   6   4     5930.74     5831.59    249.91 o
   5   6   4     3518.80     3375.97    146.06 o
   6   6   4       86.95       86.51     20.15 o
   7   6   4     3473.91     3435.24    187.03 o
   8   6   4     1737.89     2021.49    115.35 o
   9   6   4     2274.50     2246.71    128.62 o
  10   6   4       80.61      115.84     37.24 o
  11   6   4      353.65      398.70     47.88 o
  12   6   4      109.99       61.42     45.97 o
  13   6   4      234.30      307.02     55.29 o
 -12   7   4       10.98        0.00     41.04 o
 -11   7   4       38.06        0.00     36.64 o
 -10   7   4      344.50      307.15     38.40 o
  -9   7   4        0.26        0.00     28.94 o
  -8   7   4      359.11      262.67     29.88 o
  -7   7   4      144.81      151.78     21.53 o
  -6   7   4      416.24      373.06     43.87 o
  -5   7   4       26.69       18.64     12.90 o
  -4   7   4     5785.91     5623.64    243.59 o
  -3   7   4     1169.41     1260.73     56.48 o
  -2   7   4        1.19        0.00     10.58 o
  -1   7   4     1003.48     1055.46     47.43 o
   0   7   4      275.32      311.86     18.11 o
   1   7   4     1285.76     1434.56     63.05 o
   2   7   4     1774.72     1637.28     79.37 o
   3   7   4      141.24      179.75     19.20 o
   4   7   4       87.82       63.28     17.31 o
   5   7   4      178.40      236.67     24.59 o
   6   7   4        4.87       50.10     20.77 o
   7   7   4        0.41       22.60     23.59 o
   8   7   4      721.11      681.19     49.47 o
   9   7   4        4.32        0.00     31.68 o
  10   7   4        1.10        0.00     35.68 o
  11   7   4        9.67        0.00     44.83 o
  12   7   4      267.46      258.80     49.91 o
 -12   8   4       18.61       36.55     40.58 o
 -11   8   4       63.49        0.00     38.61 o
 -10   8   4       64.14      114.30     74.23 o
  -9   8   4       32.05       57.26     34.22 o
  -8   8   4      384.39      357.04     42.99 o
  -7   8   4        0.59        0.00     30.64 o
  -6   8   4        0.39       21.41     18.54 o
  -5   8   4      305.25      342.97     24.17 o
  -4   8   4      200.06      210.35     25.97 o
  -3   8   4      129.70      143.78     17.16 o
  -2   8   4        7.83       26.01     12.52 o
  -1   8   4        2.12        0.00     11.43 o
   0   8   4      306.70      306.45     18.75 o
   1   8   4       61.82       54.68     10.99 o
   2   8   4        2.42        5.59     15.19 o
   3   8   4       40.90       32.38     21.26 o
   4   8   4        5.19       11.20     18.37 o
   5   8   4        9.14        1.54     18.60 o
   6   8   4      200.31      213.40     25.59 o
   7   8   4       13.93        0.00     22.26 o
   8   8   4      141.28      164.59     31.26 o
   9   8   4       67.41       45.61     32.12 o
  10   8   4        7.40        0.00     38.21 o
  11   8   4       19.79       34.35     41.85 o
  12   8   4        7.39       55.42     47.87 o
 -12   9   4      335.45      396.71     52.42 o
 -11   9   4        3.80       31.88     45.93 o
 -10   9   4      521.40      619.73     73.14 o
  -9   9   4      229.20      283.21     37.99 o
  -8   9   4      191.55      151.50     41.06 o
  -7   9   4      545.27      586.05     45.04 o
  -6   9   4      248.08      236.55     29.49 o
  -5   9   4      184.28      217.43     22.35 o
  -4   9   4      785.55      774.00     42.88 o
  -3   9   4       12.42        8.58     12.57 o
  -2   9   4        6.19        3.67     13.21 o
  -1   9   4      789.59      724.47     49.21 o
   0   9   4      548.25      532.10     28.28 o
   1   9   4      983.29     1050.97     48.66 o
   2   9   4      177.46      231.02     26.27 o
   3   9   4       11.79       23.48     18.02 o
   4   9   4      341.35      316.74     31.23 o
   5   9   4      595.04      615.83     40.33 o
   6   9   4        2.71       49.42     25.96 o
   7   9   4       75.05       98.33     37.10 o
   8   9   4      111.23       80.01     30.22 o
   9   9   4       21.15        0.00     35.28 o
  10   9   4      101.40       81.00     39.68 o
  11   9   4      236.89      245.13     53.20 o
  12   9   4      457.61      490.67     71.94 o
 -12  10   4      137.38      127.96     82.14 o
 -11  10   4        3.52        0.00     40.00 o
 -10  10   4       68.99       64.20     37.68 o
  -9  10   4      505.71      445.18     44.49 o
  -8  10   4        0.50        0.00     27.46 o
  -7  10   4       12.75       15.84     24.40 o
  -6  10   4      496.17      407.50     35.23 o
  -5  10   4       41.89       70.84     22.99 o
  -4  10   4      522.55      478.63     30.16 o
  -3  10   4     1854.99     1843.20     82.12 o
  -2  10   4      419.19      446.14     48.49 o
  -1  10   4     1145.11     1137.27     59.89 o
   0  10   4     1166.82     1163.13     53.50 o
   1  10   4     1367.09     1325.51     66.42 o
   2  10   4     1371.06     1466.75     83.68 o
   3  10   4      802.03      782.96     49.77 o
   4  10   4       12.17       10.00     21.46 o
   5  10   4       80.83       77.67     23.84 o
   6  10   4      121.65       76.91     25.22 o
   7  10   4     1600.45     1562.47     94.87 o
   8  10   4       54.47       71.05     56.73 o
   9  10   4      248.97      211.91     41.71 o
  10  10   4        0.41       31.50     41.11 o
  11  10   4      122.85       18.39     45.75 o
  12  10   4       51.13        3.54     48.52 o
 -11  11   4        5.01        0.00     43.21 o
 -10  11   4        0.03        0.00     39.31 o
  -9  11   4      296.01      306.73     44.77 o
  -8  11   4        0.03        0.10     32.43 o
  -7  11   4        4.87        0.00     26.28 o
  -6  11   4       74.36       33.43     24.65 o
  -5  11   4       36.87       37.83     23.22 o
  -4  11   4        1.88        0.00     22.25 o
  -3  11   4       38.54       32.81     17.60 o
  -2  11   4       24.24        0.00     15.26 o
  -1  11   4       13.84        8.11     14.98 o
   0  11   4      128.31      109.10     16.18 o
   1  11   4        0.38        6.46     16.30 o
   2  11   4      141.29      150.01     22.46 o
   3  11   4       23.70        2.78     21.17 o
   4  11   4       70.19       75.21     23.67 o
   5  11   4       82.40       65.90     26.09 o
   6  11   4        8.57       26.55     26.06 o
   7  11   4      156.09      180.04     34.42 o
   8  11   4        6.83        0.00     33.16 o
   9  11   4        0.44        1.75     37.57 o
  10  11   4        1.20        0.00     43.33 o
  11  11   4        3.09        0.00     67.57 o
 -11  12   4       17.84       20.66     43.33 o
 -10  12   4       11.72        0.00     56.33 o
  -9  12   4      119.31       86.64     36.33 o
  -8  12   4      213.29      169.22     35.58 o
  -7  12   4       23.15       17.37     29.65 o
  -6  12   4     1151.19     1196.68    120.36 o
  -5  12   4       80.25       87.71     26.50 o
  -4  12   4      435.67      412.54     35.83 o
  -3  12   4     1316.83     1218.15     71.74 o
  -2  12   4        0.12        3.67     19.49 o
  -1  12   4      535.21      540.61     30.42 o
   0  12   4      220.09      203.18     22.44 o
   1  12   4       65.54       42.72     25.05 o
   2  12   4        4.43       10.72     22.31 o
   3  12   4      276.26      377.69     45.27 o
   4  12   4        4.15        0.00     24.63 o
   5  12   4      115.05      105.40     29.11 o
   6  12   4      137.53      126.76     30.37 o
   7  12   4        5.54        0.00     30.60 o
   8  12   4       12.02       19.20     35.93 o
   9  12   4       17.44        0.00     39.43 o
  10  12   4       26.96        0.00     43.75 o
  11  12   4       11.13        0.00     54.61 o
 -10  13   4        1.43        0.00     40.62 o
  -9  13   4        0.11        0.00     36.85 o
  -8  13   4      420.44      320.65     42.20 o
  -7  13   4       46.62        7.60     32.91 o
  -6  13   4       12.05       27.28     29.46 o
  -5  13   4      553.39      596.73     54.13 o
  -4  13   4      645.90      640.83     46.30 o
  -3  13   4      527.26      546.90     42.52 o
  -2  13   4     1485.98     1548.95     87.96 o
  -1  13   4      243.46      289.87     30.81 o
   0  13   4      246.96      260.39     39.77 o
   1  13   4      262.90      279.32     30.28 o
   2  13   4      271.44      228.16     32.76 o
   3  13   4     1240.04     1406.11     82.46 o
   4  13   4        6.79        0.00     28.12 o
   5  13   4     2236.23     2483.96    137.95 o
   6  13   4        0.24        0.00     29.71 o
   7  13   4        2.56        0.00     34.07 o
   8  13   4      221.96      280.35     41.40 o
   9  13   4        1.01        0.00     41.61 o
  10  13   4       11.33        0.57     55.27 o
 -10  14   4        1.61       33.71     45.14 o
  -9  14   4        2.67        0.00     39.40 o
  -8  14   4        8.30        8.08     38.01 o
  -7  14   4        8.12        0.00     34.63 o
  -6  14   4      118.69      146.14     33.39 o
  -5  14   4      222.74      222.96     34.96 o
  -4  14   4       51.47       52.04     28.33 o
  -3  14   4        6.83        0.00     39.50 o
  -2  14   4       47.12       58.13     32.04 o
  -1  14   4        0.01        0.00     29.96 o
   0  14   4      178.02      186.33     28.34 o
   1  14   4       38.67       28.22     26.91 o
   2  14   4       88.16       99.51     29.69 o
   3  14   4      255.08      277.84     39.99 o
   4  14   4      115.51       80.36     32.42 o
   5  14   4      211.54      189.88     39.31 o
   6  14   4       80.90      126.50     38.23 o
   7  14   4       16.16       31.34     37.59 o
   8  14   4      122.35      163.79     40.68 o
   9  14   4        2.00        0.00     44.97 o
  10  14   4        3.65       55.48     48.43 o
  -9  15   4       20.00        0.00     43.02 o
  -8  15   4       88.66       32.66     41.88 o
  -7  15   4        0.07        0.00     36.60 o
  -6  15   4       15.56        0.00     33.27 o
  -5  15   4      323.94      272.48     39.10 o
  -4  15   4        0.29       11.74     29.38 o
  -3  15   4      188.41      146.06     37.27 o
  -2  15   4      751.67      793.39     64.93 o
  -1  15   4       13.57       43.41     45.21 o
   0  15   4      636.88      655.00     78.15 o
   1  15   4      834.34      863.58     60.15 o
   2  15   4      296.31      289.11     35.57 o
   3  15   4      367.40      348.38     35.75 o
   4  15   4       27.48       88.41     33.95 o
   5  15   4       10.48       15.17     33.02 o
   6  15   4        8.31        4.76     39.03 o
   7  15   4        2.17        0.00     38.17 o
   8  15   4        3.09       39.10     43.91 o
   9  15   4       16.01        7.69     46.45 o
  -9  16   4        2.52        0.00     43.50 o
  -8  16   4       23.83       83.72     42.43 o
  -7  16   4        6.38        0.00     40.08 o
  -6  16   4      890.20     1042.44     74.17 o
  -5  16   4      120.17      201.22     37.93 o
  -4  16   4     1220.05     1229.29     92.96 o
  -3  16   4      153.55      180.21     40.93 o
  -2  16   4        0.66       60.22     49.38 o
  -1  16   4       36.58        0.00     48.86 o
   0  16   4      110.48      169.61     51.69 o
   1  16   4        2.75        0.00     50.18 o
   2  16   4        5.75        0.00     31.84 o
   3  16   4      335.30      313.47     39.87 o
   4  16   4       46.88       29.69     36.08 o
   5  16   4      438.32      530.36     79.96 o
   6  16   4       30.86        8.39     39.72 o
   7  16   4       29.37        0.00     42.72 o
   8  16   4        4.68        0.00     43.94 o
   9  16   4       84.73       86.91     54.75 o
  -8  17   4       13.73        0.00     44.78 o
  -7  17   4       97.65       77.50     67.81 o
  -6  17   4      138.41      210.43     51.20 o
  -5  17   4        1.21        0.00     41.66 o
  -4  17   4      251.67      323.54     49.92 o
  -3  17   4       65.97       87.79     54.74 o
  -2  17   4       16.63        0.00     49.24 o
  -1  17   4        6.02        0.00     53.54 o
   0  17   4       30.60       37.32     55.40 o
   1  17   4      112.84       82.16     56.20 o
   2  17   4        0.03        0.00     50.79 o
   3  17   4        1.67        0.00     42.46 o
   4  17   4       66.61       59.94     39.94 o
   5  17   4       30.59       91.43     43.05 o
   6  17   4       16.59       64.03     43.02 o
   7  17   4      139.90      139.72     64.09 o
   8  17   4       29.79       32.72     48.33 o
  -7  18   4      103.00       83.33     50.87 o
  -6  18   4      107.13       57.39     48.41 o
  -5  18   4       21.41        0.00     45.67 o
  -4  18   4       56.25       40.00     53.15 o
  -3  18   4       81.69       71.66     59.07 o
  -2  18   4      115.52      204.50    114.49 o
  -1  18   4      184.82      135.23     58.44 o
   0  18   4       14.70       54.90    108.55 o
   1  18   4      378.93      395.65     72.21 o
   2  18   4      134.73      123.38     58.76 o
   3  18   4      164.70      252.92     66.69 o
   4  18   4      513.63      474.78     61.09 o
   5  18   4      273.86      310.87     51.17 o
   6  18   4       48.97        0.00     43.61 o
   7  18   4      119.70      123.36     46.90 o
  -6  19   4        5.55        0.00     52.22 o
  -5  19   4       44.14       26.17     63.49 o
  -4  19   4      144.64       29.29     63.74 o
  -3  19   4        1.76        0.00     59.87 o
  -2  19   4        0.30        0.00     77.25 o
  -1  19   4       33.58      104.22     63.70 o
   0  19   4        0.97        0.00     83.55 o
   1  19   4      242.31      229.31     68.61 o
   2  19   4       40.63       91.71     60.80 o
   3  19   4      335.35      335.44     71.01 o
   4  19   4       57.73       77.80     67.71 o
   5  19   4       29.81       80.64     50.59 o
   6  19   4        1.68        0.00     49.39 o
  -5  20   4       35.80       81.51     67.12 o
  -4  20   4       11.39       21.30     65.36 o
  -3  20   4       31.48      113.04     65.89 o
  -2  20   4      128.18      109.68     67.20 o
  -1  20   4        0.78        0.00     68.62 o
   0  20   4       27.19       46.97     68.30 o
   1  20   4       18.58      162.61    178.97 o
   2  20   4      145.64        0.00     98.39 o
   3  20   4      212.27      249.43     72.78 o
   4  20   4       18.14        9.09     67.52 o
   5  20   4       31.78       39.35     65.47 o
  -3  21   4        1.99       19.03     65.15 o
  -2  21   4       76.31       94.36     80.67 o
  -1  21   4       17.08        0.00    165.30 o
   0  21   4        3.10       18.46     67.79 o
   1  21   4       12.65       30.78     71.51 o
   2  21   4       33.40      118.19     76.57 o
   3  21   4       56.56      137.69     75.89 o
 -13   1   5        0.12        0.00     35.53 o
 -12   1   5        9.96       25.93     32.08 o
 -11   1   5        3.33        0.00     26.94 o
 -10   1   5       67.29       25.86     23.89 o
  -9   1   5       42.61       56.36     25.52 o
  -8   1   5       22.94       41.53     16.79 o
  -7   1   5       20.30       20.19     18.31 o
  -6   1   5       53.10       35.45     14.05 o
  -5   1   5       65.18       73.18     13.55 o
  -4   1   5      142.26      146.10     20.78 o
  -3   1   5     3351.58     3260.91    140.95 o
  -2   1   5      273.85      276.05     14.22 o
  -1   1   5     1620.37     1498.29     64.85 o
   0   1   5      545.10      518.43     25.74 o
   1   1   5     2392.11     2282.35    106.40 o
   2   1   5       69.80       66.01     10.06 o
   3   1   5      771.58      730.94     33.52 o
   4   1   5     1121.71     1102.91     49.93 o
   5   1   5      676.92      734.94     35.32 o
   6   1   5     4312.11     4463.60    194.35 o
   7   1   5       10.22       15.31     16.80 o
   8   1   5      113.10      146.18     19.98 o
   9   1   5      802.66      838.60     45.44 o
  10   1   5      241.20      272.16     49.13 o
  11   1   5        3.84        0.00     29.54 o
  12   1   5       28.66       25.25     43.15 o
  13   1   5      221.18      317.75     57.63 o
 -13   2   5       30.97       51.79     39.07 o
 -12   2   5        0.44       13.11     30.85 o
 -11   2   5       51.10      100.50     29.52 o
 -10   2   5       77.24       60.72     23.86 o
  -9   2   5     1891.25     1865.85     86.34 o
  -8   2   5      411.55      387.59     27.15 o
  -7   2   5        0.34        0.00     14.85 o
  -6   2   5       13.15        0.00     13.09 o
  -5   2   5     2409.56     2497.95    108.54 o
  -4   2   5     1101.09     1093.74     49.58 o
  -3   2   5      339.74      354.26     18.41 o
  -2   2   5     1691.59     1667.62     72.30 o
  -1   2   5       66.84       74.64      7.24 o
   0   2   5    10190.20     9500.43    408.77 o
   1   2   5        4.49        1.16      4.57 o
   2   2   5       16.10        5.06      6.26 o
   3   2   5     1732.41     1605.44     70.46 o
   4   2   5      801.84      880.17     39.70 o
   5   2   5      512.57      536.39     36.38 o
   6   2   5      928.85      965.70     46.45 o
   7   2   5      268.25      296.94     32.20 o
   8   2   5       78.67       48.18     21.42 o
   9   2   5      100.52      123.23     22.96 o
  10   2   5       54.77       67.25     29.91 o
  11   2   5      112.97      191.76     51.02 o
  12   2   5       95.73       93.31     40.00 o
  13   2   5       10.30       57.59     52.36 o
 -13   3   5        0.59       81.06     39.56 o
 -12   3   5       34.30       59.44     34.03 o
 -11   3   5      285.83      344.52     36.97 o
 -10   3   5      126.11      127.67     27.16 o
  -9   3   5     3504.68     3534.95    155.27 o
  -8   3   5     1383.26     1383.98     65.23 o
  -7   3   5       26.23        9.97     14.79 o
  -6   3   5      152.42      130.19     17.60 o
  -5   3   5    12158.89    12656.80    543.70 o
  -4   3   5     1317.79     1362.38     60.68 o
  -3   3   5      130.25      100.04     15.70 o
  -2   3   5     1544.97     1386.45     60.62 o
  -1   3   5       18.80       16.41      6.66 o
   0   3   5   149613.22   141277.02   6051.52 o
   1   3   5    12781.28    12644.75    541.18 o
   2   3   5      259.11      268.26     14.98 o
   3   3   5     2014.73     2109.21     92.60 o
   4   3   5     5173.21     5559.11    239.58 o
   5   3   5       22.92        0.93     17.40 o
   6   3   5     1357.69     1500.74     68.35 o
   7   3   5       66.34       49.00     19.57 o
   8   3   5      406.02      393.77     27.77 o
   9   3   5      889.70      838.02     58.42 o
  10   3   5        0.95        0.38     29.78 o
  11   3   5       23.72       56.09     38.04 o
  12   3   5        1.57       74.10     42.42 o
  13   3   5       81.11      114.29     54.59 o
 -13   4   5        1.96       36.47     40.09 o
 -12   4   5       49.70       55.30     41.00 o
 -11   4   5      342.00      422.90     41.78 o
 -10   4   5       19.87        0.00     25.71 o
  -9   4   5      206.47      222.13     27.86 o
  -8   4   5      111.92       60.17     19.25 o
  -7   4   5      103.29       93.50     25.28 o
  -6   4   5        0.45        0.00     13.42 o
  -5   4   5       12.06       23.31     14.99 o
  -4   4   5      642.94      674.58     32.48 o
  -3   4   5      436.07      431.24     21.50 o
  -2   4   5      568.48      559.54     26.41 o
  -1   4   5      143.63      124.94     12.83 o
   0   4   5    14381.12    13009.19    556.69 o
   1   4   5     5948.81     5801.72    247.99 o
   2   4   5      728.49      728.70     33.49 o
   3   4   5      238.62      236.37     13.97 o
   4   4   5     2699.99     2918.47    126.61 o
   5   4   5       22.89       98.91     43.59 o
   6   4   5     1519.11     1544.98     69.33 o
   7   4   5       13.19        0.00     16.57 o
   8   4   5       13.36        3.04     21.54 o
   9   4   5      199.10      179.12     30.42 o
  10   4   5        0.27        0.00     33.17 o
  11   4   5      233.59      235.27     60.91 o
  12   4   5       17.75        8.09     43.75 o
  13   4   5      155.27      189.34     51.46 o
 -13   5   5       86.77      138.08     44.33 o
 -12   5   5       44.62       40.48     37.75 o
 -11   5   5        0.14        0.00     35.73 o
 -10   5   5       74.45       84.79     29.28 o
  -9   5   5       30.43       13.69     22.66 o
  -8   5   5       60.53      103.34     28.36 o
  -7   5   5        0.48       17.05     15.81 o
  -6   5   5      752.08      747.11     36.96 o
  -5   5   5      350.87      359.49     21.42 o
  -4   5   5      101.88      105.19     12.50 o
  -3   5   5       43.67       52.51     10.11 o
  -2   5   5      330.46      331.45     18.09 o
  -1   5   5      693.89      701.18     32.41 o
   0   5   5      853.35      823.36     37.45 o
   1   5   5       65.82       65.34      8.75 o
   2   5   5        0.14        0.00      9.50 o
   3   5   5     1092.10     1074.23     52.15 o
   4   5   5      710.84      713.11     33.72 o
   5   5   5      743.13      843.64     40.20 o
   6   5   5      126.34      136.74     16.36 o
   7   5   5      160.92      181.35     28.75 o
   8   5   5      845.00      785.35     67.14 o
   9   5   5       53.55       69.54     28.58 o
  10   5   5        1.01        0.00     34.52 o
  11   5   5      200.59      187.72     42.38 o
  12   5   5       59.25      134.45     52.03 o
  13   5   5       67.03       63.42     53.06 o
 -13   6   5       15.65       41.90     48.29 o
 -12   6   5       17.94        0.00     40.15 o
 -11   6   5        7.34       32.46     37.85 o
 -10   6   5       39.02      106.77     35.24 o
  -9   6   5      120.16      136.20     26.61 o
  -8   6   5      239.85      182.67     25.03 o
  -7   6   5      183.17      168.34     21.70 o
  -6   6   5      556.56      651.66     35.77 o
  -5   6   5      372.70      372.43     23.70 o
  -4   6   5     4430.00     4297.87    184.46 o
  -3   6   5     7846.26     8242.17    354.31 o
  -2   6   5     4781.66     4466.51    193.01 o
  -1   6   5     8518.73     8684.41    372.91 o
   0   6   5      699.60      722.47     33.82 o
   1   6   5     7399.82     7332.59    314.47 o
   2   6   5      651.73      680.16     31.44 o
   3   6   5     2877.85     2859.51    124.80 o
   4   6   5     1626.76     1618.16     69.00 o
   5   6   5      842.08      803.21     38.33 o
   6   6   5        3.43        3.34     18.20 o
   7   6   5      986.40     1022.06     63.24 o
   8   6   5        3.45       21.43     25.07 o
   9   6   5     4804.50     4814.05    257.38 o
  10   6   5      281.80      413.59    106.49 o
  11   6   5       14.74       29.06     42.90 o
  12   6   5       27.46        0.00     44.36 o
 -12   7   5       25.65      224.83     93.05 o
 -11   7   5        1.49        0.00     35.38 o
 -10   7   5      518.17      503.10     47.28 o
  -9   7   5       29.37       12.54     27.84 o
  -8   7   5      157.67      124.20     29.67 o
  -7   7   5      206.87      189.00     24.22 o
  -6   7   5     1808.01     1850.14     90.30 o
  -5   7   5     1318.33     1266.96     58.06 o
  -4   7   5       14.14       12.21     12.08 o
  -3   7   5     1922.56     2000.07     87.85 o
  -2   7   5     3653.47     3765.66    162.65 o
  -1   7   5      495.86      496.90     25.35 o
   0   7   5     6948.24     7174.60    308.44 o
   1   7   5      192.52      200.53     19.72 o
   2   7   5      301.39      335.34     21.33 o
   3   7   5     1279.56     1332.77     65.43 o
   4   7   5      842.42      807.30     42.07 o
   5   7   5      226.23      232.85     23.37 o
   6   7   5      547.22      584.21     42.73 o
   7   7   5       11.13        0.00     24.25 o
   8   7   5       51.71        0.76     25.99 o
   9   7   5      881.90      793.18     56.45 o
  10   7   5      580.41      551.20     51.40 o
  11   7   5       98.51        0.00     42.99 o
  12   7   5      313.49      322.46     53.30 o
 -12   8   5       28.71       44.85     43.39 o
 -11   8   5       44.95        0.00     38.14 o
 -10   8   5       96.37      153.60     52.65 o
  -9   8   5       36.00       21.36     30.50 o
  -8   8   5       21.64        0.00     26.08 o
  -7   8   5       21.27       48.74     30.08 o
  -6   8   5      263.92      271.76     24.48 o
  -5   8   5        5.15        0.00     16.85 o
  -4   8   5       79.36       77.01     13.94 o
  -3   8   5      134.94      131.05     15.52 o
  -2   8   5      867.55      870.86     41.13 o
  -1   8   5     3918.98     3666.12    158.52 o
   0   8   5      139.44      149.53     19.44 o
   1   8   5      409.53      451.19     24.22 o
   2   8   5        0.54       20.67     13.22 o
   3   8   5       26.71       47.37     19.81 o
   4   8   5      347.62      355.53     28.95 o
   5   8   5        8.86        1.58     17.62 o
   6   8   5      248.54      274.35     27.56 o
   7   8   5      136.66      127.46     26.77 o
   8   8   5       77.34       76.80     34.17 o
   9   8   5        2.22       23.04     38.68 o
  10   8   5        9.94        0.00     49.72 o
  11   8   5      103.33      102.98     44.44 o
  12   8   5        0.29       30.47     48.61 o
 -12   9   5        1.09        0.00     41.09 o
 -11   9   5      689.65      681.22    113.51 o
 -10   9   5      120.02      149.04     41.54 o
  -9   9   5       97.15      139.77     33.69 o
  -8   9   5       44.79       49.88     29.75 o
  -7   9   5       47.26       59.32     24.83 o
  -6   9   5      438.59      431.10     66.01 o
  -5   9   5       11.02       31.97     17.47 o
  -4   9   5      177.23      200.64     17.14 o
  -3   9   5       66.45       54.24     13.73 o
  -2   9   5      333.87      296.30     21.95 o
  -1   9   5      192.98      176.16     16.12 o
   0   9   5       47.73       60.82     13.46 o
   1   9   5     1343.79     1407.10     63.31 o
   2   9   5      507.57      528.62     31.19 o
   3   9   5       54.68       67.42     19.26 o
   4   9   5     1368.83     1338.18     78.12 o
   5   9   5      378.75      419.14     46.76 o
   6   9   5       66.65       57.32     29.49 o
   7   9   5       88.10      121.32     38.14 o
   8   9   5        6.48       38.64     29.25 o
   9   9   5       15.13       10.94     35.17 o
  10   9   5      299.13      372.86     47.06 o
  11   9   5       12.68        0.00     44.65 o
  12   9   5      179.80      215.44     53.09 o
 -12  10   5        5.83        9.55     41.60 o
 -11  10   5      331.35      303.45     64.31 o
 -10  10   5       63.51        6.16     45.17 o
  -9  10   5      370.17      443.63     65.70 o
  -8  10   5       46.25       30.67     31.67 o
  -7  10   5       17.18        8.17     25.96 o
  -6  10   5      749.42      799.39     58.51 o
  -5  10   5      216.00      273.10     29.83 o
  -4  10   5      261.26      263.95     22.63 o
  -3  10   5      642.65      682.98     34.65 o
  -2  10   5      859.26      820.88     40.17 o
  -1  10   5     2312.93     2348.32    102.93 o
   0  10   5     3814.65     4183.80    180.52 o
   1  10   5       26.69       27.27     16.16 o
   2  10   5       19.42       15.72     20.34 o
   3  10   5       55.45       34.53     20.97 o
   4  10   5      234.08      194.58     25.32 o
   5  10   5      802.86      763.46     74.33 o
   6  10   5     2451.48     2313.33    129.44 o
   7  10   5     1096.66     1134.58     71.01 o
   8  10   5        1.32        0.00     31.56 o
   9  10   5       11.97        0.00     36.73 o
  10  10   5       39.31       52.43     42.76 o
  11  10   5       30.19        0.00     47.22 o
 -11  11   5       61.69       31.20     43.71 o
 -10  11   5        9.16        0.00     37.29 o
  -9  11   5        1.32       10.66     37.29 o
  -8  11   5      296.13      317.87     48.52 o
  -7  11   5      123.21       95.37     45.15 o
  -6  11   5      306.21      384.37     48.45 o
  -5  11   5      415.52      395.03     53.72 o
  -4  11   5       40.58       55.37     22.19 o
  -3  11   5      451.64      448.09     30.42 o
  -2  11   5       26.65       27.06     16.11 o
  -1  11   5        3.37        0.00     15.18 o
   0  11   5       40.19       42.24     15.89 o
   1  11   5      379.45      349.88     25.75 o
   2  11   5      247.28      281.23     29.42 o
   3  11   5      224.56      283.74     29.90 o
   4  11   5      677.69      798.84     62.65 o
   5  11   5       21.96       37.58     26.16 o
   6  11   5        7.24       10.52     27.24 o
   7  11   5       38.93       39.86     28.71 o
   8  11   5        0.06        0.00     31.65 o
   9  11   5       28.66        0.00     38.09 o
  10  11   5        0.96        0.00     41.87 o
  11  11   5        0.68       25.07     47.88 o
 -11  12   5      196.32      185.65     46.74 o
 -10  12   5      110.18      113.53     42.41 o
  -9  12   5       47.33       22.12     36.89 o
  -8  12   5      362.83      368.28     43.13 o
  -7  12   5      771.23      760.24    132.85 o
  -6  12   5        0.60        0.00     29.94 o
  -5  12   5      966.18      949.33     61.04 o
  -4  12   5     1312.98     1142.93     69.98 o
  -3  12   5       22.88       27.94     23.67 o
  -2  12   5      743.75      699.31     69.84 o
  -1  12   5        5.42        0.00     17.56 o
   0  12   5        2.26        4.29     19.04 o
   1  12   5      535.85      564.66     42.42 o
   2  12   5        0.10        0.00     23.35 o
   3  12   5        8.11       13.53     24.42 o
   4  12   5       92.73       94.45     27.50 o
   5  12   5       16.37        0.00     26.33 o
   6  12   5       11.23       11.69     29.57 o
   7  12   5       12.06       23.23     30.93 o
   8  12   5      131.58      133.29     37.02 o
   9  12   5        0.08        0.00     39.59 o
  10  12   5       24.67        0.00     43.70 o
  11  12   5       16.88        0.00     48.54 o
 -10  13   5       52.69        0.00     43.57 o
  -9  13   5      280.16      201.27     64.78 o
  -8  13   5       18.01       21.26     34.40 o
  -7  13   5        0.27        0.00     35.12 o
  -6  13   5      189.79      236.33     35.08 o
  -5  13   5       52.49       69.82     27.98 o
  -4  13   5      517.90      516.40     41.83 o
  -3  13   5     2475.24     2403.03    135.48 o
  -2  13   5      273.57      218.19     39.96 o
  -1  13   5      187.57      232.70     31.13 o
   0  13   5      110.51      194.89     27.41 o
   1  13   5       52.84       55.95     25.22 o
   2  13   5      157.32      122.69     27.64 o
   3  13   5        6.51        0.00     26.58 o
   4  13   5     1429.39     1458.56     85.27 o
   5  13   5     1090.56     1197.42     75.83 o
   6  13   5        0.15       39.53     31.81 o
   7  13   5       66.67       75.13     33.74 o
   8  13   5       22.24       52.33     39.13 o
   9  13   5       16.60        0.00     42.71 o
  10  13   5        3.63        0.00     49.47 o
 -10  14   5       29.89       35.52     60.93 o
  -9  14   5       11.62       36.97     39.78 o
  -8  14   5        4.90        0.00     36.76 o
  -7  14   5        4.87        0.00     33.74 o
  -6  14   5       18.79        0.00     34.41 o
  -5  14   5        0.39        0.00     29.75 o
  -4  14   5        4.49       23.14     29.04 o
  -3  14   5       17.95       29.19     28.47 o
  -2  14   5       13.74        0.00     30.92 o
  -1  14   5      337.99      375.21     56.56 o
   0  14   5       48.58       44.84     26.38 o
   1  14   5        0.69        2.84     27.12 o
   2  14   5        4.65       22.92     28.11 o
   3  14   5       69.57       59.45     33.78 o
   4  14   5       16.00       43.92     30.11 o
   5  14   5       44.51       65.28     33.63 o
   6  14   5       54.67       98.36     36.84 o
   7  14   5        0.36        0.00     36.61 o
   8  14   5        0.36        0.91     38.82 o
   9  14   5       32.66       42.00     40.79 o
  10  14   5        0.24        0.00     56.78 o
  -9  15   5        7.34        1.67     44.48 o
  -8  15   5        9.29        0.00     38.73 o
  -7  15   5      198.39      212.68     44.25 o
  -6  15   5      583.46      517.62     49.28 o
  -5  15   5       87.27       77.32     35.27 o
  -4  15   5      374.45      359.66     40.21 o
  -3  15   5      104.45       90.16     38.61 o
  -2  15   5       18.17       24.64     39.51 o
  -1  15   5      454.26      422.70     60.48 o
   0  15   5      336.51      370.67     57.68 o
   1  15   5        3.21       18.90     30.38 o
   2  15   5      294.39      299.20     43.18 o
   3  15   5      730.32      847.45    132.17 o
   4  15   5        0.63        0.00     32.23 o
   5  15   5       15.38        0.00     35.34 o
   6  15   5       40.56       46.72     39.56 o
   7  15   5       11.36        0.00     38.63 o
   8  15   5       19.07       57.02     41.36 o
   9  15   5       11.85        0.00     43.68 o
  -9  16   5        0.52        0.00     41.70 o
  -8  16   5       13.64        3.16     42.44 o
  -7  16   5       51.41       19.67     38.88 o
  -6  16   5      155.41      156.22     41.22 o
  -5  16   5       99.55       33.02     51.61 o
  -4  16   5      825.09      880.01     96.60 o
  -3  16   5       13.17        0.41     39.06 o
  -2  16   5      179.14      165.29     73.48 o
  -1  16   5       43.35       35.86     47.42 o
   0  16   5      300.66      267.81     59.49 o
   1  16   5      223.98      328.01    151.09 o
   2  16   5      123.17      162.18     36.44 o
   3  16   5       16.75        0.00     33.41 o
   4  16   5       67.87       46.63     37.49 o
   5  16   5       19.62        0.00     45.72 o
   6  16   5       37.72       18.12     39.87 o
   7  16   5       23.37       16.48     43.84 o
   8  16   5       28.52       37.26     43.84 o
  -8  17   5        1.37        0.00     43.32 o
  -7  17   5      134.12      141.10     45.60 o
  -6  17   5       18.49        0.00     45.11 o
  -5  17   5        0.71        0.00     44.03 o
  -4  17   5       22.82        0.00     43.49 o
  -3  17   5        0.66       14.52     53.63 o
  -2  17   5      165.17      141.88     60.68 o
  -1  17   5      140.96      110.53     59.88 o
   0  17   5        6.05       11.95     51.32 o
   1  17   5        0.77        0.00     54.20 o
   2  17   5       67.41      132.51     61.97 o
   3  17   5      291.91      396.28     59.89 o
   4  17   5       17.25        9.35     40.45 o
   5  17   5       93.22      116.48     44.44 o
   6  17   5        9.78        0.00     41.83 o
   7  17   5       22.35        0.00     47.33 o
   8  17   5        5.40        0.00     47.34 o
  -7  18   5       41.70       20.65     54.44 o
  -6  18   5       43.81        5.66     46.72 o
  -5  18   5       21.33       20.38     47.83 o
  -4  18   5       11.25        0.00     54.86 o
  -3  18   5       11.43        0.00    104.06 o
  -2  18   5       15.35       18.63     55.57 o
  -1  18   5       60.17        0.00     54.38 o
   0  18   5       75.16       84.12     64.86 o
   1  18   5       75.55      155.15     60.79 o
   2  18   5       32.70       15.58     60.03 o
   3  18   5        2.48        0.00     58.94 o
   4  18   5       42.85       77.30     57.08 o
   5  18   5       12.60        9.42     44.03 o
   6  18   5       39.41       75.72     48.34 o
   7  18   5       28.51       73.75     50.51 o
  -6  19   5       27.80       51.76     54.93 o
  -5  19   5       20.59       68.57     59.70 o
  -4  19   5      230.50      295.63     72.06 o
  -3  19   5       37.11       11.96     57.88 o
  -2  19   5        3.10       61.28     60.03 o
  -1  19   5      108.35       96.51     92.36 o
   0  19   5       32.90        0.00     60.35 o
   1  19   5       25.33        0.00     67.66 o
   2  19   5       31.52       11.15     60.17 o
   3  19   5       75.41       19.17     64.79 o
   4  19   5       15.26       18.30     67.30 o
   5  19   5       74.75       59.73     54.52 o
   6  19   5        0.01        0.00     48.34 o
  -5  20   5      156.86      158.01    106.84 o
  -4  20   5       17.47       64.37     68.66 o
  -3  20   5        1.45       41.80     61.86 o
  -2  20   5        6.90      113.24     64.83 o
  -1  20   5        3.73       67.79     65.86 o
   0  20   5       21.97        0.00     71.21 o
   1  20   5        1.07        0.00     72.18 o
   2  20   5        6.94        0.00     66.50 o
   3  20   5        1.63       66.62     72.37 o
   4  20   5       16.85        0.00     88.86 o
  -3  21   5        7.76        0.00     63.60 o
  -2  21   5        0.59       27.11     70.40 o
  -1  21   5        5.73        0.00     67.98 o
   0  21   5        1.97        0.00     70.95 o
   1  21   5        0.51        0.00     66.71 o
   2  21   5       31.35       30.13     71.74 o
 -13   0   6      334.23      261.04     61.75 o
 -12   0   6     1599.81     1897.51    166.08 o
 -11   0   6      156.20       44.91     37.84 o
 -10   0   6     1590.77     1648.22    113.14 o
  -9   0   6    10083.65     8532.77    521.59 o
  -8   0   6     1800.45     1839.83    149.34 o
  -7   0   6      931.02      957.97     65.54 o
  -6   0   6       17.12       46.74     26.55 o
  -5   0   6       31.86      125.85     21.08 o
  -4   0   6    20241.03    21143.87   1279.98 o
  -3   0   6    29612.79    28563.45   1733.67 o
  -2   0   6     4044.61     4060.48    248.35 o
  -1   0   6     3651.75     3763.83    230.53 o
   0   0   6    23416.01    22707.07   2332.74 o
   1   0   6    15682.31    15531.38   1114.22 o
   2   0   6     4034.71     3592.58    221.12 o
   3   0   6     6564.85     6146.00    375.19 o
   4   0   6     8537.19     9299.90    564.46 o
   5   0   6        2.41       27.52     36.42 o
   6   0   6    17987.66    18944.73   1149.81 o
   7   0   6      239.29      184.00     26.85 o
   8   0   6      751.08      709.35     76.07 o
   9   0   6     1125.51     1234.72     86.10 o
  10   0   6     1184.98     1269.50     91.31 o
  11   0   6      187.98      137.52     52.33 o
  12   0   6      143.55       80.27     56.85 o
  13   0   6      127.42      233.83     94.97 o
 -13   1   6       88.60       48.39     35.80 o
 -12   1   6      322.52      280.27     39.41 o
 -11   1   6        0.75        0.00     27.95 o
 -10   1   6      211.45      170.97     26.10 o
  -9   1   6     1378.14     1270.08     60.05 o
  -8   1   6       78.43      109.62     27.07 o
  -7   1   6       11.58        0.00     15.80 o
  -6   1   6       16.01        8.82     13.46 o
  -5   1   6       31.13       23.39     16.02 o
  -4   1   6       20.14       57.90     10.94 o
  -3   1   6      918.05      893.58     40.63 o
  -2   1   6     1126.00     1099.42     48.67 o
  -1   1   6      281.25      272.29     13.91 o
   0   1   6      421.45      412.24     21.20 o
   1   1   6      473.55      499.50     25.56 o
   2   1   6      244.28      237.43     12.99 o
   3   1   6      647.90      674.11     31.37 o
   4   1   6     1276.57     1200.76     53.87 o
   5   1   6      641.50      616.75     31.23 o
   6   1   6       75.48       68.20     20.91 o
   7   1   6      252.86      321.28     31.05 o
   8   1   6      236.64      246.63     22.21 o
   9   1   6        9.30        0.00     21.45 o
  10   1   6      466.92      439.80     37.62 o
  11   1   6       50.48       84.19     31.85 o
  12   1   6       23.20       59.93     45.91 o
  13   1   6       95.47      191.96     64.06 o
 -13   2   6       24.54       16.99     37.35 o
 -12   2   6        3.90       10.21     31.61 o
 -11   2   6       13.27       27.23     27.03 o
 -10   2   6        0.74        0.00     23.12 o
  -9   2   6      260.13      309.67     27.01 o
  -8   2   6       79.48       70.54     18.33 o
  -7   2   6      145.05      145.45     17.83 o
  -6   2   6        9.12        0.00     13.03 o
  -5   2   6      157.65      160.60     16.57 o
  -4   2   6     1017.77     1157.09     52.34 o
  -3   2   6      259.51      260.34     16.71 o
  -2   2   6       65.01       68.62      8.21 o
  -1   2   6      120.81      125.31      9.03 o
   0   2   6     8520.78     8119.41    348.84 o
   1   2   6      429.21      414.58     19.67 o
   2   2   6       49.35       55.63      9.67 o
   3   2   6     1500.93     1494.60     66.06 o
   4   2   6       15.23       41.65     16.41 o
   5   2   6      516.89      518.68     27.21 o
   6   2   6       47.63       56.05     15.25 o
   7   2   6        4.30        0.00     16.30 o
   8   2   6       64.59       56.78     19.51 o
   9   2   6      114.78       71.39     24.79 o
  10   2   6       32.44       44.31     28.59 o
  11   2   6      103.63       81.66     36.69 o
  12   2   6        0.02       64.57     47.64 o
  13   2   6       35.57      249.07     85.71 o
 -13   3   6       37.75       89.71     38.52 o
 -12   3   6       46.50       31.30     34.79 o
 -11   3   6        0.00       20.31     30.03 o
 -10   3   6        7.53       22.68     32.65 o
  -9   3   6      131.84      125.76     21.38 o
  -8   3   6       33.60       10.84     18.04 o
  -7   3   6      738.85      731.55     39.98 o
  -6   3   6      535.95      512.02     27.84 o
  -5   3   6     8974.63     9421.77    402.39 o
  -4   3   6      234.44      258.10     21.97 o
  -3   3   6     2140.71     2368.69    102.43 o
  -2   3   6      217.76      216.47     13.12 o
  -1   3   6     2882.43     2893.02    124.12 o
   0   3   6    87974.28    84523.38   3620.89 o
   1   3   6    11921.39    11031.49    474.76 o
   2   3   6     3058.07     3071.31    132.96 o
   3   3   6     2852.87     2792.72    121.11 o
   4   3   6      983.11     1068.02     49.01 o
   5   3   6     1514.44     1637.39     72.30 o
   6   3   6     3531.46     3736.15    163.15 o
   7   3   6      483.76      497.24     29.24 o
   8   3   6      170.47      214.86     26.13 o
   9   3   6       84.90      101.72     25.62 o
  10   3   6        3.32        0.00     31.06 o
  11   3   6      723.83     1007.39    138.25 o
  12   3   6       63.45       97.28     42.32 o
  13   3   6       22.49        0.00     52.65 o
 -13   4   6       30.10       33.71     41.46 o
 -12   4   6        0.47       75.32     39.06 o
 -11   4   6      100.51       65.38     31.12 o
 -10   4   6       32.07       44.27     32.11 o
  -9   4   6      239.29      240.32     27.76 o
  -8   4   6       27.49       20.18     18.99 o
  -7   4   6       76.79       84.43     17.25 o
  -6   4   6      125.82      115.92     15.72 o
  -5   4   6      690.80      699.71     34.53 o
  -4   4   6     1091.87     1109.72     56.71 o
  -3   4   6     2271.92     2314.28    101.69 o
  -2   4   6      286.25      278.08     19.43 o
  -1   4   6       53.20       32.03      8.91 o
   0   4   6     3726.12     3487.48    150.82 o
   1   4   6     1389.05     1286.78     52.44 o
   2   4   6      415.60      407.39     20.49 o
   3   4   6     1027.02     1012.05     46.06 o
   4   4   6      450.28      535.55     26.68 o
   5   4   6      293.23      362.50     21.69 o
   6   4   6      673.32      728.15     36.59 o
   7   4   6        8.31       13.76     17.18 o
   8   4   6       65.00       81.34     27.62 o
   9   4   6       38.64       77.39     30.15 o
  10   4   6      113.86      115.82     40.09 o
  11   4   6       23.23        3.79     43.95 o
  12   4   6       43.76       16.28     44.31 o
  13   4   6        0.08       55.64     45.08 o
 -13   5   6       11.22       50.80     42.01 o
 -12   5   6       16.64       50.21     42.78 o
 -11   5   6        0.35        0.00     33.39 o
 -10   5   6      221.83      214.11     32.44 o
  -9   5   6      283.57      299.76     30.33 o
  -8   5   6       45.88       42.20     21.53 o
  -7   5   6        0.56        0.00     16.35 o
  -6   5   6       48.42       41.79     15.28 o
  -5   5   6       44.15       62.25     13.33 o
  -4   5   6      461.24      501.54     28.25 o
  -3   5   6      883.10      943.70     42.62 o
  -2   5   6     1760.98     1820.96     79.88 o
  -1   5   6     1103.14     1154.79     51.76 o
   0   5   6      307.18      292.64     19.91 o
   1   5   6     2533.07     2410.49    103.45 o
   2   5   6      593.85      571.70     27.54 o
   3   5   6       38.74       23.21      9.42 o
   4   5   6       70.16       59.75     10.95 o
   5   5   6        0.98        0.00     11.85 o
   6   5   6        0.13        0.00     14.71 o
   7   5   6      155.40      260.48     87.42 o
   8   5   6        6.13       35.43     24.34 o
   9   5   6       16.65        0.00     30.79 o
  10   5   6        1.54       18.36     35.47 o
  11   5   6       60.94       62.81     41.23 o
  12   5   6        5.61       32.32     42.57 o
 -12   6   6        0.29       34.63     39.70 o
 -11   6   6       39.60      104.44     37.99 o
 -10   6   6       94.92       95.29     36.81 o
  -9   6   6       42.24        0.00     25.97 o
  -8   6   6      848.40      828.92     49.23 o
  -7   6   6       10.52       37.28     18.87 o
  -6   6   6      790.79      791.64     36.74 o
  -5   6   6      402.66      454.65     32.65 o
  -4   6   6     3548.79     3709.40    159.68 o
  -3   6   6      927.23      993.95     45.13 o
  -2   6   6     7527.63     7654.13    329.53 o
  -1   6   6     4565.97     4720.75    203.93 o
   0   6   6     5898.01     5569.00    239.62 o
   1   6   6    10108.09     9540.63    408.29 o
   2   6   6      142.32      184.96     25.18 o
   3   6   6      538.06      577.27     28.73 o
   4   6   6      860.61      862.24     40.52 o
   5   6   6        0.17        0.00     12.26 o
   6   6   6       23.34       44.69     20.94 o
   7   6   6      179.97      141.23     27.75 o
   8   6   6       15.00        0.00     25.78 o
   9   6   6     3578.22     3844.65    213.43 o
  10   6   6       95.14       49.74     51.35 o
  11   6   6      334.35      360.37     49.96 o
  12   6   6        4.60        0.00     43.69 o
 -12   7   6       41.57       13.23     45.75 o
 -11   7   6       59.92        0.00     35.66 o
 -10   7   6       49.49      107.65     34.87 o
  -9   7   6        1.09        0.00     28.29 o
  -8   7   6      369.01      320.52     33.33 o
  -7   7   6        7.68        0.00     19.55 o
  -6   7   6       34.76       31.69     16.46 o
  -5   7   6     1353.67     1366.57     62.17 o
  -4   7   6       75.13       78.12     14.08 o
  -3   7   6      107.55      114.62     14.14 o
  -2   7   6       41.91       50.94     17.42 o
  -1   7   6     4813.47     4724.22    203.33 o
   0   7   6     1603.86     1678.40     74.05 o
   1   7   6       19.70       22.31     10.85 o
   2   7   6      877.00      825.06     38.50 o
   3   7   6      553.51      552.82     34.47 o
   4   7   6       62.32       73.33     15.46 o
   5   7   6     1731.48     1710.84     96.68 o
   6   7   6     1008.17     1145.19     74.71 o
   7   7   6      403.28      452.91     36.07 o
   8   7   6      361.42      341.93     36.01 o
   9   7   6      123.43       62.12     33.96 o
  10   7   6      216.30      165.91     39.22 o
  11   7   6       34.87        0.00     45.04 o
  12   7   6      157.41      266.92    114.41 o
 -12   8   6        0.76        0.00     39.78 o
 -11   8   6       24.94       12.60     39.99 o
 -10   8   6      297.52      278.46     49.48 o
  -9   8   6       37.74       17.45     30.64 o
  -8   8   6      284.48      207.61     46.81 o
  -7   8   6      808.15      763.81     45.29 o
  -6   8   6        1.73        0.00     18.45 o
  -5   8   6     1036.33     1026.08     48.82 o
  -4   8   6      614.92      597.19     31.25 o
  -3   8   6      210.68      272.20     23.17 o
  -2   8   6       37.44       22.10     12.55 o
  -1   8   6      196.19      233.47     23.03 o
   0   8   6      620.71      615.68     30.26 o
   1   8   6      134.70      135.99     22.31 o
   2   8   6      101.39      137.56     16.17 o
   3   8   6       15.25        0.00     14.08 o
   4   8   6      628.46      741.67     47.22 o
   5   8   6       67.85       55.62     19.93 o
   6   8   6       20.78        0.77     21.48 o
   7   8   6       60.92       11.86     24.97 o
   8   8   6       75.32       62.51     30.57 o
   9   8   6        0.75        0.00     32.61 o
  10   8   6      107.47       76.89     39.33 o
  11   8   6        2.28        0.00     44.69 o
  12   8   6       58.91       17.30     52.30 o
 -12   9   6       11.81        0.00     45.11 o
 -11   9   6      186.23      176.59     43.79 o
 -10   9   6       63.80       25.75     37.09 o
  -9   9   6       21.39        0.81     32.82 o
  -8   9   6      238.29      211.90     34.01 o
  -7   9   6      369.07      328.37     33.17 o
  -6   9   6       63.13       68.95     23.64 o
  -5   9   6      255.15      204.27     22.61 o
  -4   9   6      461.02      439.76     25.92 o
  -3   9   6      531.58      602.29     34.34 o
  -2   9   6      192.96      239.90     18.60 o
  -1   9   6      935.68      972.38     47.30 o
   0   9   6     2633.33     2704.05    118.21 o
   1   9   6      115.30      135.86     15.04 o
   2   9   6      232.35      266.56     25.05 o
   3   9   6      723.76      704.89     50.31 o
   4   9   6     1487.71     1483.44     85.55 o
   5   9   6      287.27      287.67     50.41 o
   6   9   6      366.39      381.58     34.99 o
   7   9   6      230.89      206.30     30.30 o
   8   9   6       26.12        9.29     30.20 o
   9   9   6       35.27       57.46     36.15 o
  10   9   6      293.56      244.16     44.22 o
  11   9   6       47.06        0.00     45.09 o
  12   9   6       16.41        0.00     49.74 o
 -11  10   6        0.58       43.58     39.89 o
 -10  10   6       10.88        0.00     35.74 o
  -9  10   6      508.18      410.15    106.61 o
  -8  10   6       99.68       73.00     31.42 o
  -7  10   6       82.15      101.15     34.69 o
  -6  10   6       17.19       24.09     23.90 o
  -5  10   6      680.03      691.50     41.18 o
  -4  10   6      341.95      396.25     29.27 o
  -3  10   6      338.00      381.30     24.14 o
  -2  10   6       73.76       80.37     16.26 o
  -1  10   6      320.71      297.64     21.39 o
   0  10   6      463.76      467.45     26.66 o
   1  10   6       48.98      102.31     24.65 o
   2  10   6      133.78      128.64     23.18 o
   3  10   6     1743.23     1604.38     92.04 o
   4  10   6      361.20      364.48     32.41 o
   5  10   6       18.21        0.00     24.05 o
   6  10   6     5741.85     5470.73    299.13 o
   7  10   6      433.62      448.24     50.05 o
   8  10   6      212.38      207.20     39.23 o
   9  10   6       45.43       69.78     36.72 o
  10  10   6       13.96        6.04     42.05 o
  11  10   6        0.10        0.00     45.76 o
 -11  11   6        0.06       36.64     50.43 o
 -10  11   6       11.36       32.66     39.01 o
  -9  11   6        2.27        0.00     34.08 o
  -8  11   6       21.88       26.15     31.53 o
  -7  11   6        0.71        0.00     27.85 o
  -6  11   6       50.09       67.56     28.25 o
  -5  11   6      312.16      320.32     32.99 o
  -4  11   6        2.63       25.61     23.11 o
  -3  11   6      475.90      418.30     30.12 o
  -2  11   6       56.07       21.47     16.56 o
  -1  11   6       74.38       52.50     16.61 o
   0  11   6      107.81      124.74     20.02 o
   1  11   6      281.12      261.76     24.14 o
   2  11   6       52.42       39.12     27.13 o
   3  11   6       63.74       21.19     23.40 o
   4  11   6      326.11      452.99     49.40 o
   5  11   6       31.30       21.73     25.78 o
   6  11   6       15.13       12.47     27.89 o
   7  11   6       19.55       31.43     30.57 o
   8  11   6        2.48        0.00     34.44 o
   9  11   6      126.43      128.15     40.89 o
  10  11   6       33.72       44.14     44.07 o
  11  11   6        7.94        0.00     47.36 o
 -11  12   6       10.07        0.00     40.64 o
 -10  12   6        4.40        0.00     42.54 o
  -9  12   6       58.53       79.60     39.85 o
  -8  12   6        1.74        0.00     31.34 o
  -7  12   6      170.75       91.36     33.81 o
  -6  12   6      497.36      508.53     47.93 o
  -5  12   6        6.24       25.51     25.95 o
  -4  12   6      176.11      194.19     28.81 o
  -3  12   6      566.10      544.10     35.16 o
  -2  12   6      159.52      152.28     26.14 o
  -1  12   6        2.71        0.00     19.14 o
   0  12   6      289.93      268.05     24.96 o
   1  12   6       94.32       52.10     23.95 o
   2  12   6       67.35       56.07     26.22 o
   3  12   6      201.25      196.24     29.08 o
   4  12   6      192.56      221.05     38.87 o
   5  12   6        5.91       22.84     27.54 o
   6  12   6      541.27      548.69     46.01 o
   7  12   6       24.97        0.00     33.57 o
   8  12   6       13.31       26.15     36.05 o
   9  12   6       41.98        0.00     40.23 o
  10  12   6        6.97        0.00     44.31 o
  11  12   6       17.45       45.91     47.10 o
 -10  13   6        1.33        0.00     41.23 o
  -9  13   6        0.27        0.00     37.42 o
  -8  13   6        0.82       55.10     38.34 o
  -7  13   6        5.73       20.72     33.17 o
  -6  13   6        1.11        0.00     30.78 o
  -5  13   6       93.00       84.23     31.33 o
  -4  13   6       13.32        4.33     27.08 o
  -3  13   6     4914.56     4462.02    242.54 o
  -2  13   6      409.19      443.81     36.14 o
  -1  13   6       11.03        0.16     21.32 o
   0  13   6      402.23      407.87     35.20 o
   1  13   6       24.28        5.67     26.33 o
   2  13   6        0.21       19.75     26.61 o
   3  13   6      879.26      898.55     60.41 o
   4  13   6      208.80      188.58     32.01 o
   5  13   6      623.55      616.34     61.17 o
   6  13   6     1196.63     1246.11    140.45 o
   7  13   6       28.09        0.00     34.51 o
   8  13   6      208.02      285.47     45.99 o
   9  13   6       15.25        0.00     45.07 o
  10  13   6       24.75       17.68     45.84 o
 -10  14   6       49.81        0.00     44.19 o
  -9  14   6        0.78       44.90     44.31 o
  -8  14   6       65.70       48.17     39.83 o
  -7  14   6        0.59        0.00     37.78 o
  -6  14   6      148.29      165.31     35.92 o
  -5  14   6       43.00        0.00     30.09 o
  -4  14   6        0.13        0.00     28.81 o
  -3  14   6       18.94       14.32     33.23 o
  -2  14   6        0.04        5.83     49.92 o
  -1  14   6      545.01      589.85     67.27 o
   0  14   6       54.35       49.57     27.29 o
   1  14   6        4.45       29.24     28.28 o
   2  14   6       34.97       63.35     30.04 o
   3  14   6      105.09       67.33     26.64 o
   4  14   6       38.50       12.14     29.80 o
   5  14   6       17.73        0.00     31.51 o
   6  14   6        4.00        0.00     35.96 o
   7  14   6       34.13       28.40     38.93 o
   8  14   6      150.49      244.15     44.82 o
   9  14   6       57.30       60.36     45.56 o
  10  14   6       10.84        0.00     80.65 o
  -9  15   6       62.78       48.27     41.64 o
  -8  15   6        1.02        0.00     40.60 o
  -7  15   6       89.55      137.58     39.29 o
  -6  15   6       88.17       54.39     37.08 o
  -5  15   6      158.83      142.55     36.36 o
  -4  15   6        4.36        0.00     35.01 o
  -3  15   6      489.32      527.96     54.21 o
  -2  15   6      830.28      907.76     71.68 o
  -1  15   6       14.85       11.45     47.22 o
   0  15   6      292.83      381.43     58.95 o
   1  15   6      420.52      462.41     42.70 o
   2  15   6        3.54        0.00     31.62 o
   3  15   6      302.26      279.76     38.40 o
   4  15   6      118.34      151.17     36.94 o
   5  15   6      209.08      201.75     39.85 o
   6  15   6      160.84      154.07     41.79 o
   7  15   6        2.10       72.29     40.64 o
   8  15   6      172.96      194.52     55.09 o
   9  15   6        3.28        0.00     47.23 o
  -8  16   6        1.20        0.00     43.54 o
  -7  16   6      406.74      389.21     49.57 o
  -6  16   6       30.18       14.59     37.87 o
  -5  16   6        6.05        0.00     41.95 o
  -4  16   6      218.35      179.16     43.00 o
  -3  16   6      102.68      128.73     44.64 o
  -2  16   6      174.99      186.21     56.15 o
  -1  16   6      427.66      465.99     70.87 o
   0  16   6        0.16        0.00     57.11 o
   1  16   6      178.30      138.31     55.15 o
   2  16   6      357.35      310.50     40.26 o
   3  16   6       21.36       34.30     36.79 o
   4  16   6      321.94      295.28     38.88 o
   5  16   6      103.82      118.56     39.80 o
   6  16   6        6.52        0.00     40.34 o
   7  16   6        1.35        0.00     42.30 o
   8  16   6       20.00       17.05     45.25 o
  -8  17   6        2.35        0.00     45.41 o
  -7  17   6       32.75       82.74     46.28 o
  -6  17   6        5.04        0.00     47.36 o
  -5  17   6       21.29        3.67     44.31 o
  -4  17   6        1.91        0.00     45.82 o
  -3  17   6       64.46        0.00     53.58 o
  -2  17   6       29.84      146.42     60.97 o
  -1  17   6       99.38      144.65    132.92 o
   0  17   6      146.13      162.59     71.41 o
   1  17   6       40.41       85.29     54.56 o
   2  17   6        7.82        1.61     59.65 o
   3  17   6        0.49        1.77     40.20 o
   4  17   6        4.00        0.00     39.92 o
   5  17   6       30.93       82.48     41.75 o
   6  17   6        2.77        5.56     44.22 o
   7  17   6       35.86       36.87     45.78 o
   8  17   6       16.30        0.00     47.69 o
  -7  18   6        0.00       41.82     49.89 o
  -6  18   6       12.84        4.52     48.58 o
  -5  18   6       62.20      101.32     51.14 o
  -4  18   6       56.80       61.50     60.17 o
  -3  18   6        2.28        0.00     57.68 o
  -2  18   6      115.79       65.57     56.71 o
  -1  18   6       57.63       54.40     87.33 o
   0  18   6        6.38       25.20     64.03 o
   1  18   6      454.90      595.52     87.31 o
   2  18   6      917.88      839.08    101.42 o
   3  18   6      197.35      320.77     69.90 o
   4  18   6      315.46      360.56     50.59 o
   5  18   6      149.35      127.39     42.56 o
   6  18   6        5.06        0.00     47.14 o
   7  18   6       28.06       10.46     46.90 o
  -6  19   6       24.91       28.39     49.49 o
  -5  19   6      132.88      101.18     59.22 o
  -4  19   6        0.02        0.00     57.83 o
  -3  19   6        3.86        0.00     62.44 o
  -2  19   6        5.92        0.00     62.87 o
  -1  19   6        2.12       19.88     64.10 o
   0  19   6       79.88       89.83     66.82 o
   1  19   6        0.01        2.25     65.51 o
   2  19   6        9.78       23.55     84.36 o
   3  19   6       12.30        0.00     68.98 o
   4  19   6       99.66       99.59     55.03 o
   5  19   6       24.08        0.00     52.68 o
   6  19   6       72.68       24.93     55.04 o
  -4  20   6       85.55       18.69     69.78 o
  -3  20   6        5.59       57.82     70.01 o
  -2  20   6       16.20        0.00     66.95 o
  -1  20   6       25.07        0.00    101.72 o
   0  20   6        0.15        0.00     71.40 o
   1  20   6        0.20        0.00     74.01 o
   2  20   6       46.64        3.95     64.77 o
   3  20   6       61.54      103.13     73.96 o
   4  20   6        0.07        0.00    115.30 o
  -2  21   6       17.49        0.00     64.42 o
  -1  21   6       26.51       40.19     70.65 o
   0  21   6       12.43        0.00     67.91 o
   1  21   6       13.04       37.99     77.00 o
   2  21   6       10.87        0.00     67.20 o
 -13   1   7        0.05        0.00     38.84 o
 -12   1   7        0.18        0.00     32.39 o
 -11   1   7        0.12       28.04     27.00 o
 -10   1   7       33.13       48.91     26.22 o
  -9   1   7      149.56      154.02     23.89 o
  -8   1   7       41.32       35.11     18.60 o
  -7   1   7        2.34        0.00     16.29 o
  -6   1   7      128.13      100.53     15.15 o
  -5   1   7       31.60       25.19     15.15 o
  -4   1   7      663.54      657.04     31.18 o
  -3   1   7        8.39        5.61      9.21 o
  -2   1   7     3193.43     3030.22    131.10 o
  -1   1   7      427.33      434.02     19.41 o
   0   1   7      680.73      658.55     32.72 o
   1   1   7      204.53      212.19     13.40 o
   2   1   7       90.19       66.18     11.58 o
   3   1   7     3279.36     3201.32    139.10 o
   4   1   7      803.37      780.22     36.75 o
   5   1   7     4432.95     4852.96    209.79 o
   6   1   7      443.55      458.46     26.89 o
   7   1   7     2117.38     2016.36     90.50 o
   8   1   7      108.80      131.63     38.77 o
   9   1   7       57.33       84.88     23.14 o
  10   1   7       61.34       58.93     29.27 o
  11   1   7       32.18       49.83     50.39 o
  12   1   7      412.43      433.91     69.68 o
 -13   2   7       15.19       51.25     36.87 o
 -12   2   7      172.60      236.44     36.60 o
 -11   2   7        4.82        0.00     28.30 o
 -10   2   7      130.23      101.79     28.38 o
  -9   2   7        1.84        3.01     21.94 o
  -8   2   7       13.22        0.00     17.95 o
  -7   2   7       55.22       66.11     16.79 o
  -6   2   7       44.71       24.08     15.83 o
  -5   2   7       42.25       42.18     12.32 o
  -4   2   7     1685.75     1747.60     75.56 o
  -3   2   7      758.85      782.47     36.15 o
  -2   2   7      269.61      250.02     14.20 o
  -1   2   7       64.83       51.24      7.76 o
   0   2   7     6647.85     6518.20    280.80 o
   1   2   7      722.17      676.49     30.26 o
   2   2   7       47.87       44.73      7.11 o
   3   2   7     1108.30     1231.48     54.71 o
   4   2   7       24.10        6.27     15.91 o
   5   2   7      164.84      180.07     16.33 o
   6   2   7        8.88        7.65     14.77 o
   7   2   7      131.20      160.22     19.61 o
   8   2   7      675.67      608.03     38.44 o
   9   2   7        8.65        0.00     24.92 o
  10   2   7      199.24      240.62     36.46 o
  11   2   7       18.98       90.76     50.11 o
  12   2   7       22.84        0.59     45.23 o
  13   2   7       28.20       37.05    105.58 o
 -13   3   7       80.27      118.82     40.88 o
 -12   3   7      187.38      186.93     46.19 o
 -11   3   7       53.71       64.35     31.80 o
 -10   3   7       26.76       31.58     26.64 o
  -9   3   7      124.83       55.70     22.56 o
  -8   3   7        0.33       15.36     18.71 o
  -7   3   7     1244.08     1443.67     64.70 o
  -6   3   7       54.82       53.39     14.80 o
  -5   3   7     1906.92     2247.39     98.88 o
  -4   3   7     5203.74     5571.25    240.18 o
  -3   3   7    15817.10    15259.84    650.38 o
  -2   3   7     1130.04     1269.14     56.74 o
  -1   3   7      486.04      477.05     22.64 o
   0   3   7    16362.94    15845.46    678.93 o
   1   3   7     2030.32     2024.62     88.37 o
   2   3   7      290.40      259.48     14.70 o
   3   3   7     1508.66     1500.55     66.13 o
   4   3   7     1551.55     1650.88     73.25 o
   5   3   7      803.30      894.61     42.84 o
   6   3   7      219.09      230.09     24.50 o
   7   3   7        6.74        0.00     17.59 o
   8   3   7       73.34       67.61     22.98 o
   9   3   7      377.17      336.08     42.03 o
  10   3   7      263.44      283.52     38.39 o
  11   3   7      289.28      396.35     46.99 o
  12   3   7       97.99      146.64     43.97 o
  13   3   7       15.56        0.00     95.33 o
 -13   4   7        3.79        5.58     42.05 o
 -12   4   7        0.01       16.66     50.15 o
 -11   4   7        1.33        0.00     32.20 o
 -10   4   7       46.05       51.86     29.04 o
  -9   4   7       96.03      118.77     34.56 o
  -8   4   7       81.18       70.46     18.06 o
  -7   4   7      385.49      349.21     24.70 o
  -6   4   7        0.76        0.00     14.65 o
  -5   4   7        2.57        0.00     12.69 o
  -4   4   7     2026.68     2089.74     92.78 o
  -3   4   7        7.89        2.84     10.43 o
  -2   4   7      555.43      545.87     26.68 o
  -1   4   7     9947.53     9712.97    416.33 o
   0   4   7      209.32      223.29     23.92 o
   1   4   7     3667.40     3643.06    157.79 o
   2   4   7       28.09       39.75      8.62 o
   3   4   7      301.22      309.39     24.96 o
   4   4   7      233.75      249.64     16.35 o
   5   4   7       37.99       12.92     12.92 o
   6   4   7      600.96      564.48     29.85 o
   7   4   7      121.49       93.46     18.60 o
   8   4   7     1196.60     1215.03     74.80 o
   9   4   7      104.31       92.74     29.96 o
  10   4   7      124.81       66.35     34.90 o
  11   4   7       32.47        0.00     38.47 o
  12   4   7       26.08        0.00     53.85 o
 -12   5   7        2.53       29.92     40.08 o
 -11   5   7       51.81       29.64     34.84 o
 -10   5   7        0.10        0.00     30.10 o
  -9   5   7       68.49       67.53     24.89 o
  -8   5   7       87.89       71.27     24.46 o
  -7   5   7       15.17       38.78     19.40 o
  -6   5   7       95.68      121.33     16.98 o
  -5   5   7      338.48      359.43     36.37 o
  -4   5   7     2554.36     2539.00    110.11 o
  -3   5   7      104.90      121.17     13.13 o
  -2   5   7      113.46      123.59     15.23 o
  -1   5   7     6065.67     5998.29    258.37 o
   0   5   7       31.04       23.92     10.24 o
   1   5   7       87.76       77.35     12.79 o
   2   5   7       88.73      106.84     11.18 o
   3   5   7        6.13        1.73      9.91 o
   4   5   7      229.92      223.54     15.99 o
   5   5   7        6.27        7.06     12.85 o
   6   5   7       93.97       78.74     16.00 o
   7   5   7       10.17        6.65     22.21 o
   8   5   7       44.49       58.38     29.39 o
   9   5   7      420.06      408.36     64.84 o
  10   5   7      145.71      173.60     38.90 o
  11   5   7        7.66        0.00     37.61 o
  12   5   7        4.33        0.00     52.42 o
 -12   6   7        0.04        0.00     40.72 o
 -11   6   7       21.16        9.82     36.26 o
 -10   6   7       64.68        0.00     32.13 o
  -9   6   7      107.40       70.63     28.96 o
  -8   6   7      325.18      263.17     29.17 o
  -7   6   7       82.38       64.20     17.34 o
  -6   6   7     3652.52     3658.05    158.21 o
  -5   6   7     5242.81     5261.69    226.08 o
  -4   6   7      992.11     1081.76     50.71 o
  -3   6   7      603.19      670.64     33.36 o
  -2   6   7      673.86      833.81     39.17 o
  -1   6   7     2277.71     2214.70     97.12 o
   0   6   7        9.70       17.61     11.06 o
   1   6   7     1779.27     1726.48     76.15 o
   2   6   7     2053.29     1950.11     85.44 o
   3   6   7     4872.99     4689.14    202.43 o
   4   6   7      407.87      425.00     28.30 o
   5   6   7      715.37      674.58     43.73 o
   6   6   7      242.39      243.12     25.69 o
   7   6   7      254.76      338.30     32.64 o
   8   6   7      366.12      446.62     82.66 o
   9   6   7      682.64      792.18     56.96 o
  10   6   7      162.33      124.58     38.78 o
  11   6   7      174.66      199.38     57.74 o
  12   6   7       11.73        0.00     52.79 o
 -12   7   7        9.46       23.35     41.22 o
 -11   7   7       53.04       53.41     36.80 o
 -10   7   7      375.80      379.36     40.74 o
  -9   7   7      109.18      113.31     37.70 o
  -8   7   7      743.18      720.33     49.59 o
  -7   7   7      145.01       92.65     21.42 o
  -6   7   7      333.95      257.28     35.20 o
  -5   7   7       35.82       33.69     15.32 o
  -4   7   7        3.71        8.61     13.78 o
  -3   7   7     2223.68     2236.69     98.81 o
  -2   7   7      492.97      576.40     29.24 o
  -1   7   7     2504.77     2295.64    100.83 o
   0   7   7     3373.62     3573.42    155.17 o
   1   7   7     7876.26     8093.07    347.23 o
   2   7   7     1626.51     1634.29     72.06 o
   3   7   7      464.43      421.54     22.97 o
   4   7   7      327.30      287.66     21.96 o
   5   7   7      660.14      597.61     40.79 o
   6   7   7      113.93       79.66     22.67 o
   7   7   7      372.82      379.93     63.81 o
   8   7   7        4.35        0.00     28.48 o
   9   7   7     1141.43     1131.79     74.99 o
  10   7   7        8.93        0.00     56.82 o
  11   7   7       11.94        0.00     43.48 o
  12   7   7        6.27        0.00     58.83 o
 -12   8   7       20.34        4.75     40.82 o
 -11   8   7        0.46        0.00     40.83 o
 -10   8   7        4.49        0.00     33.44 o
  -9   8   7       68.22       25.82     32.15 o
  -8   8   7      314.85      229.12     32.84 o
  -7   8   7        2.69        0.00     22.30 o
  -6   8   7      330.63      305.89     28.14 o
  -5   8   7      341.76      391.40     25.68 o
  -4   8   7      909.21      881.26     42.23 o
  -3   8   7      178.12      161.57     16.14 o
  -2   8   7      257.67      230.32     18.76 o
  -1   8   7      440.76      442.29     24.24 o
   0   8   7     1849.62     1751.96     77.91 o
   1   8   7      442.75      497.11     26.42 o
   2   8   7      115.99      136.72     14.24 o
   3   8   7      231.33      214.88     36.27 o
   4   8   7      584.33      588.40     61.87 o
   5   8   7        6.61        0.00     19.88 o
   6   8   7       11.36        0.00     22.28 o
   7   8   7        4.09        0.00     25.96 o
   8   8   7       12.38        0.00     30.09 o
   9   8   7       88.09       80.99     36.03 o
  10   8   7       15.67       19.46     38.28 o
  11   8   7        1.74        0.00     46.00 o
  12   8   7        1.02        0.00     56.57 o
 -12   9   7       43.81        0.00     43.88 o
 -11   9   7       22.01       26.54     42.86 o
 -10   9   7       84.11      124.46     40.03 o
  -9   9   7      695.14      687.77     55.06 o
  -8   9   7        2.17        5.54     28.35 o
  -7   9   7      129.95      106.66     28.48 o
  -6   9   7        2.11       11.76     20.49 o
  -5   9   7      463.38      452.01     31.08 o
  -4   9   7       16.38       10.39     16.11 o
  -3   9   7      329.82      331.47     22.40 o
  -2   9   7      145.34      175.40     17.60 o
  -1   9   7      198.51      223.67     18.28 o
   0   9   7      132.65      150.62     15.90 o
   1   9   7     2118.75     2112.82     93.45 o
   2   9   7      105.34      108.53     17.82 o
   3   9   7      119.63       86.03     21.21 o
   4   9   7       44.74       51.91     21.19 o
   5   9   7      112.87      131.46     25.06 o
   6   9   7       11.98       38.26     24.51 o
   7   9   7      207.85      194.84     30.46 o
   8   9   7      192.60      144.91     33.48 o
   9   9   7        2.25        7.80     34.98 o
  10   9   7      855.10      944.93     70.35 o
  11   9   7        0.90       29.96     52.11 o
 -11  10   7       10.09       19.56     46.08 o
 -10  10   7      223.41      197.19     44.65 o
  -9  10   7      122.98       73.21     35.54 o
  -8  10   7        4.87        0.00     30.98 o
  -7  10   7      457.00      550.16     45.69 o
  -6  10   7      339.84      338.52     37.77 o
  -5  10   7       96.63      139.87     26.57 o
  -4  10   7     1876.32     1930.00     96.04 o
  -3  10   7     1305.33     1297.92     60.03 o
  -2  10   7     1802.19     1842.36     82.32 o
  -1  10   7     1081.56     1031.26     48.32 o
   0  10   7     1656.41     1662.52     75.22 o
   1  10   7      522.01      481.27     37.44 o
   2  10   7      273.01      272.63     47.28 o
   3  10   7      317.44      342.07     30.93 o
   4  10   7       17.06       27.34     23.19 o
   5  10   7      209.23      177.01     27.53 o
   6  10   7     7583.03     7157.16    386.10 o
   7  10   7       42.72       48.03     28.55 o
   8  10   7       47.58       17.71     32.22 o
   9  10   7        4.21        0.00     37.72 o
  10  10   7      985.56     1224.86     83.84 o
  11  10   7        0.02        0.00     55.53 o
 -11  11   7       77.53       70.95     91.54 o
 -10  11   7      117.64       66.67     42.06 o
  -9  11   7       76.20        0.00     35.45 o
  -8  11   7        0.24        0.00     30.60 o
  -7  11   7       24.90        0.00     28.37 o
  -6  11   7      129.54      118.74     29.82 o
  -5  11   7      186.86      186.98     27.37 o
  -4  11   7       12.39       12.23     28.65 o
  -3  11   7       31.29       28.17     19.80 o
  -2  11   7      530.10      561.07     34.10 o
  -1  11   7       91.24      102.70     18.16 o
   0  11   7      210.24      221.46     22.96 o
   1  11   7      122.63      121.86     20.36 o
   2  11   7        1.84        0.00     23.37 o
   3  11   7       26.71       10.41     23.65 o
   4  11   7      216.40      212.74     29.51 o
   5  11   7       76.38      113.26     27.99 o
   6  11   7       12.65       14.76     29.14 o
   7  11   7        3.69       11.50     31.79 o
   8  11   7        3.81        0.00     36.67 o
   9  11   7        2.71        0.00     38.93 o
  10  11   7       13.77        1.56     45.19 o
  11  11   7        2.65       40.70     75.96 o
 -11  12   7        0.68        0.00     45.35 o
 -10  12   7        5.71        0.00     42.32 o
  -9  12   7        3.98        0.00     38.48 o
  -8  12   7       31.51        0.00     33.22 o
  -7  12   7      186.37      132.17     35.35 o
  -6  12   7        4.70        0.00     32.27 o
  -5  12   7      161.55      119.42     29.51 o
  -4  12   7      261.58      213.06     29.04 o
  -3  12   7        1.15       17.45     19.31 o
  -2  12   7      509.97      487.86     29.65 o
  -1  12   7       55.44       48.28     21.35 o
   0  12   7        7.02        5.12     21.54 o
   1  12   7       47.50       55.56     24.29 o
   2  12   7      137.36      130.67     26.69 o
   3  12   7       33.41       79.47     29.10 o
   4  12   7       89.77      122.21     29.26 o
   5  12   7       13.27       20.74     28.31 o
   6  12   7      231.38      264.74     35.96 o
   7  12   7       14.80        0.00     32.88 o
   8  12   7       19.81       21.50     36.96 o
   9  12   7       75.87       20.48     61.77 o
  10  12   7      100.66       23.08     52.54 o
 -10  13   7      154.76       91.76     45.55 o
  -9  13   7      121.83      109.32     43.47 o
  -8  13   7        9.06        0.00     38.28 o
  -7  13   7      256.89      335.80     42.24 o
  -6  13   7        6.08        0.00     31.41 o
  -5  13   7       15.25       31.58     28.89 o
  -4  13   7     1309.21     1235.68     76.08 o
  -3  13   7     3147.68     3230.46    179.21 o
  -2  13   7       11.04       27.23     24.43 o
  -1  13   7       42.52       63.55     23.14 o
   0  13   7      345.38      314.09     32.64 o
   1  13   7      145.92      131.12     27.59 o
   2  13   7        7.58        0.00     27.01 o
   3  13   7      423.85      413.38     38.11 o
   4  13   7        7.41        0.00     29.80 o
   5  13   7       44.31       19.30     31.45 o
   6  13   7      633.20      631.69     51.99 o
   7  13   7      238.47      223.52     39.57 o
   8  13   7        1.82        0.00     40.62 o
   9  13   7      274.50      169.20     45.52 o
  10  13   7      126.54      156.63     59.94 o
 -10  14   7       14.69        0.00     40.31 o
  -9  14   7       28.43       13.23     40.09 o
  -8  14   7       34.72       51.15     39.35 o
  -7  14   7       14.62       17.21     34.72 o
  -6  14   7      111.46      107.42     38.03 o
  -5  14   7       33.11       32.72     31.46 o
  -4  14   7        5.55       20.30     29.79 o
  -3  14   7      110.74      225.28     87.44 o
  -2  14   7       53.98       92.83     35.61 o
  -1  14   7      135.21       88.44     38.10 o
   0  14   7       30.29       28.29     28.02 o
   1  14   7      252.67      238.83     40.37 o
   2  14   7       32.99       43.77     28.97 o
   3  14   7       30.58       26.31     32.08 o
   4  14   7      249.65      270.05     39.01 o
   5  14   7      245.16      278.27     41.02 o
   6  14   7       33.11        0.00     37.59 o
   7  14   7       50.37       50.33     40.53 o
   8  14   7        0.00       28.39     41.42 o
   9  14   7        0.07        0.00     51.48 o
  -9  15   7        1.35        0.00     44.14 o
  -8  15   7        0.29        0.00     40.30 o
  -7  15   7        6.23        0.00     38.26 o
  -6  15   7       84.36       46.52     36.79 o
  -5  15   7        0.00       41.96     38.53 o
  -4  15   7      369.04      425.77     89.97 o
  -3  15   7       18.46       76.88     37.55 o
  -2  15   7      112.82       64.79     36.74 o
  -1  15   7      864.39      967.84    100.01 o
   0  15   7      386.30      381.32     47.28 o
   1  15   7       67.39       35.07     31.06 o
   2  15   7       32.22       42.00     30.86 o
   3  15   7      121.85       76.58     34.24 o
   4  15   7        4.63        0.00     34.11 o
   5  15   7       31.57       15.61     35.98 o
   6  15   7       26.50       26.30     40.50 o
   7  15   7       82.58       22.23     41.40 o
   8  15   7       79.40       78.36     44.27 o
   9  15   7       20.64       34.05     48.07 o
  -8  16   7      104.84      165.89     45.21 o
  -7  16   7        7.19        0.00     39.21 o
  -6  16   7       32.31       67.39     40.45 o
  -5  16   7      241.01      296.71     50.92 o
  -4  16   7       85.46       86.24     41.89 o
  -3  16   7      254.14      217.63     46.97 o
  -2  16   7        7.97        0.00     48.19 o
  -1  16   7       89.74       80.94     52.70 o
   0  16   7      178.28      181.67     57.44 o
   1  16   7       83.36       48.94     38.38 o
   2  16   7       68.91       54.78     36.99 o
   3  16   7      121.06       68.91     38.64 o
   4  16   7       43.44      120.08     39.04 o
   5  16   7       46.97       48.38     42.46 o
   6  16   7       37.10       30.66     41.12 o
   7  16   7       52.02       10.54     43.75 o
   8  16   7       24.35       66.52     48.57 o
  -7  17   7       16.36        0.00     47.98 o
  -6  17   7       36.25        0.00     47.48 o
  -5  17   7       42.01       25.12     46.74 o
  -4  17   7       30.70        0.00     44.20 o
  -3  17   7       10.12        0.00     54.34 o
  -2  17   7      386.18      374.31     67.44 o
  -1  17   7      488.91      426.44     71.07 o
   0  17   7       25.06       49.04     61.05 o
   1  17   7        2.82        0.00     57.69 o
   2  17   7      217.86      178.62     49.32 o
   3  17   7      156.93      224.06     44.04 o
   4  17   7       74.24       66.91     43.75 o
   5  17   7       69.54        7.02     45.36 o
   6  17   7        0.12        7.65     47.35 o
   7  17   7        6.21       11.18     45.90 o
  -7  18   7       18.06       23.30     50.28 o
  -6  18   7       99.07        0.00     50.48 o
  -5  18   7       71.71       90.98     66.32 o
  -4  18   7        1.41        0.00     53.57 o
  -3  18   7       25.96        0.00     55.28 o
  -2  18   7        6.00       64.28     57.44 o
  -1  18   7        0.72       37.21     58.68 o
   0  18   7       26.42       15.10    111.16 o
   1  18   7        2.18        0.00     57.38 o
   2  18   7       40.38       52.49     62.22 o
   3  18   7      137.79      195.74     53.75 o
   4  18   7        1.80        0.00     45.00 o
   5  18   7        6.11       18.65     45.35 o
   6  18   7       75.82      110.60     50.02 o
  -5  19   7       17.69        0.00     82.65 o
  -4  19   7       27.30       83.75     65.13 o
  -3  19   7       10.48        0.00     59.09 o
  -2  19   7        4.36       93.92    153.07 o
  -1  19   7        4.26        0.00     68.28 o
   0  19   7       94.01      104.57     71.64 o
   1  19   7       52.48       60.86     74.74 o
   2  19   7      395.22      407.90     75.41 o
   3  19   7       75.13       95.14     73.15 o
   4  19   7       30.51       73.94     57.64 o
   5  19   7       17.83        0.00     47.90 o
  -4  20   7        1.34       10.26     64.47 o
  -3  20   7       14.53       46.60     95.42 o
  -2  20   7      129.35       82.58     68.73 o
  -1  20   7       32.77        5.62     67.01 o
   0  20   7        0.36        0.00     68.81 o
   1  20   7      200.30      259.49     73.24 o
   2  20   7       21.89       49.02     73.97 o
   3  20   7       39.18        0.00    153.43 o
   4  20   7       53.80      127.65     76.00 o
  -1  21   7        9.42       41.30     87.96 o
   0  21   7        6.59        0.00     85.62 o
   1  21   7        0.57        0.00     82.11 o
 -13   0   8       89.69      174.75     69.16 o
 -12   0   8      379.14      557.11     63.66 o
 -11   0   8        1.73       23.87     39.64 o
 -10   0   8     4921.25     4598.20    284.59 o
  -9   0   8     1168.09     1208.03     83.21 o
  -8   0   8      171.16      206.65     32.18 o
  -7   0   8      155.88      191.82     28.24 o
  -6   0   8      807.89      863.77    101.15 o
  -5   0   8      108.24       96.06     32.86 o
  -4   0   8    18268.58    18094.35   1095.08 o
  -3   0   8     4300.07     4414.66    270.75 o
  -2   0   8     8261.85     7392.10    451.51 o
  -1   0   8      655.67      719.76     46.86 o
   0   0   8     2955.03     3072.07    222.97 o
   1   0   8     9859.36    10009.49    718.31 o
   2   0   8     2259.53     1858.76    114.28 o
   3   0   8    18857.62    18884.06   1354.99 o
   4   0   8     5243.47     5213.09    322.95 o
   5   0   8     6743.65     7190.20    442.17 o
   6   0   8     2114.80     2271.87    142.04 o
   7   0   8     2954.23     2980.85    181.33 o
   8   0   8      623.15      598.76     50.40 o
   9   0   8      189.53      254.22     44.84 o
  10   0   8      879.74      930.56     88.59 o
  11   0   8        8.43       46.22     52.59 o
 -13   1   8       37.28       39.30     36.16 o
 -12   1   8      111.55      111.13     33.05 o
 -11   1   8        2.37        0.00     28.32 o
 -10   1   8      595.83      676.08     72.72 o
  -9   1   8       93.95       62.13     23.86 o
  -8   1   8        6.96        0.00     18.26 o
  -7   1   8       16.64        0.00     16.60 o
  -6   1   8      129.16      150.22     17.53 o
  -5   1   8       48.76       19.80     13.23 o
  -4   1   8      812.88      823.66     38.93 o
  -3   1   8       18.55        5.12     14.06 o
  -2   1   8      563.28      571.80     26.94 o
  -1   1   8       33.90       27.46      7.52 o
   0   1   8       97.01       93.14      8.22 o
   1   1   8       98.09       85.22     16.43 o
   2   1   8      101.44       97.46      8.15 o
   3   1   8        1.99        3.43      7.91 o
   4   1   8       15.24       21.94     10.38 o
   5   1   8       53.57       44.13     12.73 o
   6   1   8      164.35      189.54     26.79 o
   7   1   8      142.34      172.06     22.56 o
   8   1   8      135.97      125.15     21.96 o
   9   1   8       46.92       41.48     25.80 o
  10   1   8      195.88      231.06     40.14 o
  11   1   8       12.16        0.00     43.72 o
  12   1   8       38.04       12.59    100.37 o
 -13   2   8       32.23      109.74     38.13 o
 -12   2   8        9.52       21.02     32.03 o
 -11   2   8       26.73       54.28     29.61 o
 -10   2   8       66.02       45.31     24.61 o
  -9   2   8      138.05      147.39     48.83 o
  -8   2   8      126.64      126.52     21.27 o
  -7   2   8      397.12      438.32     27.37 o
  -6   2   8        0.01        0.00     14.19 o
  -5   2   8      316.27      320.48     20.39 o
  -4   2   8      309.85      330.75     27.10 o
  -3   2   8     1116.93     1047.13     47.52 o
  -2   2   8      706.60      701.56     32.74 o
  -1   2   8      512.83      524.96     24.74 o
   0   2   8     2917.71     2773.60    119.91 o
   1   2   8        0.12        1.06      9.47 o
   2   2   8       12.40       14.94      6.91 o
   3   2   8      109.59      114.73     11.28 o
   4   2   8      180.02      200.11     14.85 o
   5   2   8      865.17      828.52     39.43 o
   6   2   8      227.59      247.69     20.02 o
   7   2   8      529.61      498.36     30.14 o
   8   2   8        0.68        0.00     20.47 o
   9   2   8       27.96       17.85     25.78 o
  10   2   8      100.28       93.65     34.82 o
  11   2   8        4.82       38.05     45.75 o
  12   2   8       23.82        0.00     99.29 o
 -13   3   8      407.64      455.78     51.80 o
 -12   3   8       26.88       13.18     33.02 o
 -11   3   8       62.96       61.00     30.07 o
 -10   3   8      158.84      145.25     30.57 o
  -9   3   8     1908.04     1840.76     78.23 o
  -8   3   8      502.98      522.27     34.67 o
  -7   3   8      605.25      607.21     40.79 o
  -6   3   8      170.54      182.25     23.13 o
  -5   3   8      868.20      918.16     56.63 o
  -4   3   8     4992.05     5000.50    215.94 o
  -3   3   8       20.26       24.79      9.83 o
  -2   3   8        2.71        0.00      9.34 o
  -1   3   8    34258.54    34454.11   1477.35 o
   0   3   8      880.89      971.27     43.75 o
   1   3   8     3102.09     3075.32    130.49 o
   2   3   8      773.84      820.82     52.83 o
   3   3   8        8.65       10.42     15.59 o
   4   3   8      779.99      806.27     38.47 o
   5   3   8     2848.21     2795.69    123.23 o
   6   3   8      823.71      844.96     42.18 o
   7   3   8        1.86        0.00     18.26 o
   8   3   8     1179.29     1265.05     67.33 o
   9   3   8        2.77        0.00     28.22 o
  10   3   8      152.66      171.12     35.49 o
  11   3   8      299.73      316.53     61.86 o
  12   3   8        8.37       44.16     71.09 o
 -12   4   8        0.00        0.21     35.93 o
 -11   4   8        4.64       32.13     32.38 o
 -10   4   8      119.82      113.24     30.66 o
  -9   4   8      503.03      436.99     35.67 o
  -8   4   8       10.00       24.88     21.03 o
  -7   4   8       12.88        7.92     17.71 o
  -6   4   8       49.58       39.32     16.37 o
  -5   4   8       18.90       29.08     13.73 o
  -4   4   8       43.42       57.96     12.62 o
  -3   4   8      492.25      500.80     27.06 o
  -2   4   8      529.09      495.28     25.10 o
  -1   4   8       45.43       51.31     10.70 o
   0   4   8      373.36      385.54     20.35 o
   1   4   8     2418.30     2452.69    105.73 o
   2   4   8       18.41       37.87      9.29 o
   3   4   8      711.05      743.74     34.41 o
   4   4   8      580.22      611.09     36.89 o
   5   4   8       47.07       64.71     14.18 o
   6   4   8      743.81      696.81     36.15 o
   7   4   8      113.02      108.14     22.42 o
   8   4   8       72.21       24.02     27.59 o
   9   4   8      337.38      346.21     38.35 o
  10   4   8      357.61      309.50     42.00 o
  11   4   8       76.51       68.17     55.12 o
  12   4   8       46.11      142.75     72.18 o
 -12   5   8       31.32       65.76     38.44 o
 -11   5   8        2.26       25.64     34.74 o
 -10   5   8        6.00       23.20     29.29 o
  -9   5   8        7.25       28.06     25.66 o
  -8   5   8       63.69       59.69     21.14 o
  -7   5   8        8.48       23.81     18.76 o
  -6   5   8     2076.92     1963.46     88.72 o
  -5   5   8      790.12      848.74     41.10 o
  -4   5   8       30.49       24.50     13.40 o
  -3   5   8        5.67        0.00     11.46 o
  -2   5   8       17.69       33.35     11.07 o
  -1   5   8      492.43      513.29     26.19 o
   0   5   8      313.28      308.06     18.22 o
   1   5   8     2707.58     2673.29    116.88 o
   2   5   8     1692.60     1671.60     73.11 o
   3   5   8     1022.91      999.82     45.84 o
   4   5   8       74.35      118.44     13.26 o
   5   5   8       67.17      112.51     15.39 o
   6   5   8      379.01      389.85     29.11 o
   7   5   8      205.66      197.04     26.97 o
   8   5   8        0.05        1.65     27.20 o
   9   5   8      150.24      174.29     35.20 o
  10   5   8       77.11      118.07     38.83 o
  11   5   8       43.22      140.86     52.04 o
  12   5   8       17.84        0.00    120.78 o
 -12   6   8        3.23       13.85     47.56 o
 -11   6   8        2.97       16.99     38.41 o
 -10   6   8       35.33       55.77     32.31 o
  -9   6   8       63.38       91.78     27.12 o
  -8   6   8     1826.77     1740.28     90.63 o
  -7   6   8        0.01        0.00     18.93 o
  -6   6   8     1284.41     1220.19     57.83 o
  -5   6   8      167.76      122.25     16.73 o
  -4   6   8      935.11      916.80     43.75 o
  -3   6   8      725.53      757.18     36.74 o
  -2   6   8      590.20      577.32     29.08 o
  -1   6   8      720.36      717.13     34.17 o
   0   6   8        7.67        0.00     11.28 o
   1   6   8     1586.64     1774.42     78.12 o
   2   6   8     1814.76     1848.52     80.95 o
   3   6   8     1762.21     1675.53     74.94 o
   4   6   8      213.32      283.89     22.39 o
   5   6   8      109.38      137.20     21.76 o
   6   6   8        4.40       15.87     22.88 o
   7   6   8      109.48       84.75     25.66 o
   8   6   8     1128.82     1101.71     70.83 o
   9   6   8      284.56      262.77     39.63 o
  10   6   8       56.18       55.64     39.16 o
  11   6   8        3.69        7.43     50.38 o
  12   6   8        2.29        0.00     73.49 o
 -12   7   8       13.56       38.18     41.79 o
 -11   7   8        4.62        0.00     35.92 o
 -10   7   8       21.31       34.55     34.95 o
  -9   7   8       47.87       72.93     28.68 o
  -8   7   8       26.64       43.30     38.90 o
  -7   7   8       28.72       27.13     20.27 o
  -6   7   8      217.48      222.27     20.86 o
  -5   7   8        0.91        0.00     14.98 o
  -4   7   8      200.18      231.19     20.56 o
  -3   7   8        0.71        9.45     13.17 o
  -2   7   8      582.27      615.07     30.93 o
  -1   7   8     3843.58     3661.35    158.83 o
   0   7   8     2502.31     2383.76    104.62 o
   1   7   8       79.92      106.30     15.52 o
   2   7   8      413.41      469.38     25.32 o
   3   7   8      548.57      594.05     30.17 o
   4   7   8        9.09        0.00     15.14 o
   5   7   8      211.74      243.13     26.05 o
   6   7   8       48.55       28.02     22.51 o
   7   7   8     1092.76     1088.34     68.29 o
   8   7   8      135.86      234.95     63.54 o
   9   7   8      249.20      257.87     54.57 o
  10   7   8        1.84       34.45     45.51 o
  11   7   8       64.13      155.64     55.03 o
  12   7   8       37.99        0.00     66.40 o
 -12   8   8        0.75        0.00     42.22 o
 -11   8   8      227.18      178.90     57.85 o
 -10   8   8        6.74        0.00     35.86 o
  -9   8   8        1.00        6.33     32.25 o
  -8   8   8       86.29       50.45     27.19 o
  -7   8   8       17.16       26.69     22.92 o
  -6   8   8      246.70      261.50     50.48 o
  -5   8   8      175.07      166.96     18.97 o
  -4   8   8       14.98       11.30     15.23 o
  -3   8   8       17.10       13.37     14.13 o
  -2   8   8       21.71       15.67     14.31 o
  -1   8   8        0.19        9.47     13.55 o
   0   8   8      542.39      534.93     28.47 o
   1   8   8      388.48      435.41     24.60 o
   2   8   8       17.19       23.76     13.02 o
   3   8   8        5.39        0.00     15.33 o
   4   8   8       58.78       72.61     24.47 o
   5   8   8        0.01        1.22     20.96 o
   6   8   8      126.64       86.34     26.84 o
   7   8   8       22.38       13.60     27.48 o
   8   8   8       35.13        0.00     29.28 o
   9   8   8       69.85      109.16     48.26 o
  10   8   8       43.16        0.00     46.44 o
  11   8   8        8.64        0.00     51.97 o
  12   8   8        6.83        0.00     75.53 o
 -11   9   8      211.24      197.79     42.19 o
 -10   9   8        0.89        0.00     37.49 o
  -9   9   8      410.60      408.65     50.34 o
  -8   9   8       63.71       97.51     30.81 o
  -7   9   8        4.62        0.00     22.90 o
  -6   9   8       20.62        7.21     21.22 o
  -5   9   8      168.39      114.71     23.72 o
  -4   9   8      960.73      988.39     48.11 o
  -3   9   8       18.83       33.61     16.23 o
  -2   9   8      708.91      776.28     38.87 o
  -1   9   8      248.29      227.34     18.98 o
   0   9   8        0.10       21.59     14.73 o
   1   9   8     1109.50     1185.47     53.34 o
   2   9   8      884.84      864.70     58.43 o
   3   9   8     2353.71     2250.15    125.13 o
   4   9   8      157.78      141.84     24.04 o
   5   9   8     1280.51     1432.16     83.08 o
   6   9   8       21.44       34.36     24.50 o
   7   9   8      153.02      139.62     37.02 o
   8   9   8      152.63      178.49     35.74 o
   9   9   8      337.66      347.66     45.47 o
  10   9   8      692.72      661.18     68.25 o
  11   9   8       13.04       39.06     53.87 o
 -11  10   8       18.70       45.15     40.93 o
 -10  10   8       35.38        0.00     36.55 o
  -9  10   8        1.86        0.00     35.04 o
  -8  10   8      494.68      400.51     41.55 o
  -7  10   8       55.07       58.74     40.42 o
  -6  10   8      124.97      103.77     33.75 o
  -5  10   8        7.81       25.34     26.81 o
  -4  10   8       11.75        0.00     20.53 o
  -3  10   8       51.80       72.33     17.98 o
  -2  10   8     2690.12     2741.94    120.32 o
  -1  10   8        8.69        5.35     15.78 o
   0  10   8      387.84      468.93     27.42 o
   1  10   8       83.04       75.10     19.31 o
   2  10   8      212.92      181.68     25.24 o
   3  10   8     1627.37     1596.15    105.02 o
   4  10   8       56.13        9.13     24.11 o
   5  10   8     1814.12     1881.49    113.43 o
   6  10   8     2522.87     2400.06    133.68 o
   7  10   8       59.00      122.37     32.29 o
   8  10   8       11.36        5.17     34.29 o
   9  10   8       41.25        0.00     38.30 o
  10  10   8       28.63        0.00     49.27 o
  11  10   8        3.95       26.61     60.37 o
 -11  11   8       16.30        0.00     41.82 o
 -10  11   8       64.66        0.00     40.46 o
  -9  11   8        0.61        3.60     38.36 o
  -8  11   8      109.39       60.61     34.73 o
  -7  11   8       63.29       55.02     31.71 o
  -6  11   8      180.13      182.40     33.28 o
  -5  11   8        3.92        4.74     27.35 o
  -4  11   8      379.01      408.42     32.71 o
  -3  11   8       34.28       25.50     23.20 o
  -2  11   8       92.56      107.63     18.68 o
  -1  11   8      174.51      168.84     20.19 o
   0  11   8       28.34       16.76     19.78 o
   1  11   8      157.50      183.13     23.22 o
   2  11   8      121.32       93.56     23.70 o
   3  11   8      104.77       58.99     33.49 o
   4  11   8      130.94      130.65     28.45 o
   5  11   8      256.40      256.11     32.23 o
   6  11   8        1.61        9.09     28.82 o
   7  11   8        0.66        0.00     31.72 o
   8  11   8        0.28        0.00     36.03 o
   9  11   8      133.76       94.04     49.63 o
  10  11   8       13.88       39.25     52.27 o
  11  11   8        0.02        0.00     58.10 o
 -10  12   8       61.56        0.00     42.22 o
  -9  12   8        0.02        6.50     39.88 o
  -8  12   8        3.86        0.00     35.30 o
  -7  12   8        7.69       55.28     32.56 o
  -6  12   8      164.88      161.29     46.19 o
  -5  12   8      109.53      132.13     30.99 o
  -4  12   8       11.67       11.97     26.87 o
  -3  12   8      545.06      515.99     32.33 o
  -2  12   8       11.35       31.96     19.05 o
  -1  12   8      103.75       96.06     20.14 o
   0  12   8       23.41        5.42     21.04 o
   1  12   8       24.31       54.90     30.97 o
   2  12   8        0.49        0.00     25.20 o
   3  12   8      279.60      252.88     33.00 o
   4  12   8       95.60      141.32     31.22 o
   5  12   8        7.12        0.00     29.19 o
   6  12   8      177.79      220.53     37.83 o
   7  12   8      204.02      191.94     37.20 o
   8  12   8      113.00      119.09     39.15 o
   9  12   8      367.49      329.24     57.56 o
  10  12   8      162.58       79.72     60.98 o
 -10  13   8        7.76       51.73     44.06 o
  -9  13   8       59.17       34.90     40.78 o
  -8  13   8       56.01       52.80     40.29 o
  -7  13   8      117.46      189.51     49.15 o
  -6  13   8      717.11      665.35     52.19 o
  -5  13   8       15.83       30.77     31.89 o
  -4  13   8     3352.88     3336.53    183.53 o
  -3  13   8      695.98      709.14     49.84 o
  -2  13   8       61.19       22.03     26.68 o
  -1  13   8      801.12      918.91     60.97 o
   0  13   8      273.98      286.82     37.08 o
   1  13   8       24.14       49.37     30.87 o
   2  13   8      107.64      171.71     30.56 o
   3  13   8      635.95      699.98     57.97 o
   4  13   8      570.99      546.80     60.77 o
   5  13   8      910.02     1071.97     71.29 o
   6  13   8        0.14        0.00     35.69 o
   7  13   8        5.23        1.09     37.22 o
   8  13   8       63.28       12.51     40.13 o
   9  13   8      165.37       17.51     53.64 o
  10  13   8       63.41       41.45     56.04 o
  -9  14   8       32.92        0.00     43.47 o
  -8  14   8        3.59        0.00     40.50 o
  -7  14   8       66.06       46.19     35.92 o
  -6  14   8      114.68      116.20     36.25 o
  -5  14   8       49.00       88.65     33.37 o
  -4  14   8       76.22      127.19     32.79 o
  -3  14   8      323.47      392.75     70.99 o
  -2  14   8      168.15      112.31     36.41 o
  -1  14   8        3.12        0.00     32.42 o
   0  14   8      155.86      171.00     37.59 o
   1  14   8      191.96      178.19     32.45 o
   2  14   8       52.39       40.14     31.02 o
   3  14   8      176.67      191.12     36.07 o
   4  14   8       45.94       30.67     32.43 o
   5  14   8      126.39      156.66     42.55 o
   6  14   8       62.48       68.09     38.37 o
   7  14   8      115.53      205.34     57.40 o
   8  14   8       48.24       83.10     55.78 o
   9  14   8       27.24       48.90     58.82 o
  -9  15   8      112.03       67.77     47.23 o
  -8  15   8        5.15        0.00     39.69 o
  -7  15   8      311.61      296.65     43.05 o
  -6  15   8       46.73       63.16     38.77 o
  -5  15   8       73.79       15.09     37.09 o
  -4  15   8      181.98      271.42     46.33 o
  -3  15   8       11.80        2.06     37.99 o
  -2  15   8      166.40      148.77     54.46 o
  -1  15   8       13.14       49.92     48.32 o
   0  15   8      275.31      267.45     41.63 o
   1  15   8      193.10      148.40     37.74 o
   2  15   8        0.07        0.00     34.43 o
   3  15   8      129.54      107.07     37.12 o
   4  15   8       17.20        6.45     37.59 o
   5  15   8       49.63       81.96     39.50 o
   6  15   8       61.45       15.02     40.24 o
   7  15   8       22.89       16.20     43.66 o
   8  15   8       60.63      137.52     56.37 o
   9  15   8       48.73       23.25     59.23 o
  -8  16   8       22.08       11.63     44.23 o
  -7  16   8       15.04      101.10     41.89 o
  -6  16   8      156.94      253.41     60.45 o
  -5  16   8       12.79        0.00     46.77 o
  -4  16   8        7.77        0.00     42.75 o
  -3  16   8       46.32       38.51     49.83 o
  -2  16   8       21.73        0.00     54.04 o
  -1  16   8      210.53      176.87     57.12 o
   0  16   8        0.23        0.00     56.34 o
   1  16   8      628.83      692.94     91.28 o
   2  16   8       94.41       80.59     37.29 o
   3  16   8       37.92        9.30     37.78 o
   4  16   8       72.38       13.77     40.74 o
   5  16   8       50.95       65.31     42.13 o
   6  16   8        0.13        2.39     41.94 o
   7  16   8      179.86      145.81     47.07 o
   8  16   8        2.23       43.15     55.47 o
  -7  17   8        0.00        0.00     50.96 o
  -6  17   8       25.17        0.00     48.77 o
  -5  17   8       19.49       46.96     48.23 o
  -4  17   8        2.68       30.33     47.40 o
  -3  17   8       10.49       26.91     55.51 o
  -2  17   8        4.23       75.75     57.11 o
  -1  17   8        0.38        9.58     57.33 o
   0  17   8       53.52        0.00     52.85 o
   1  17   8        7.90        0.00     59.02 o
   2  17   8        0.42      201.57    124.37 o
   3  17   8       68.45       82.79     42.02 o
   4  17   8       92.09       83.83     49.02 o
   5  17   8        3.53        0.00     43.49 o
   6  17   8       19.86       27.30     44.99 o
   7  17   8       69.17      157.16     59.02 o
  -6  18   8       96.87      141.81     52.11 o
  -5  18   8      134.56      231.88     85.12 o
  -4  18   8        2.25        0.00     70.69 o
  -3  18   8        1.04       17.73     63.97 o
  -2  18   8        1.39       19.89     63.34 o
  -1  18   8       90.75       70.79     67.10 o
   0  18   8        2.77       18.15     62.28 o
   1  18   8       67.38        0.00     66.33 o
   2  18   8        1.05      195.65    167.46 o
   3  18   8       55.31       60.72     54.42 o
   4  18   8       83.32      145.47     46.54 o
   5  18   8       23.76       48.14     47.42 o
   6  18   8       17.12       38.61     51.78 o
  -5  19   8       16.72        5.77     58.69 o
  -4  19   8      103.93       37.30     61.25 o
  -3  19   8        8.91        0.00     69.97 o
  -2  19   8        6.20       35.97     64.08 o
  -1  19   8       96.51       89.49     62.54 o
   0  19   8        5.05        0.00     61.99 o
   1  19   8       21.42        0.00     72.43 o
   2  19   8       21.22       98.09     72.32 o
   3  19   8       54.43       77.12     72.45 o
   4  19   8       17.47       83.30     59.17 o
   5  19   8       87.62       97.05     52.20 o
  -3  20   8        1.09      251.46    215.76 o
  -2  20   8       11.41        0.00     71.74 o
  -1  20   8        0.38       57.46     65.50 o
   0  20   8        2.37        0.00     69.06 o
   1  20   8        0.04       41.73     71.61 o
   2  20   8        6.53        0.00     71.66 o
   3  20   8        6.16        1.92     74.97 o
 -13   1   9        6.66       15.30     38.05 o
 -12   1   9       17.71       68.49     32.93 o
 -11   1   9       13.10       27.32     29.00 o
 -10   1   9        2.15        5.32     23.94 o
  -9   1   9      356.89      305.53     28.30 o
  -8   1   9        1.27      161.31    102.05 o
  -7   1   9        8.27        3.16     17.56 o
  -6   1   9      204.86      169.51     18.69 o
  -5   1   9     1128.16     1113.62     51.49 o
  -4   1   9       98.86       91.74     13.05 o
  -3   1   9     1142.21     1127.54     51.70 o
  -2   1   9     1701.33     1852.28     80.04 o
  -1   1   9       10.31        4.44      8.74 o
   0   1   9     3078.51     3033.10    128.34 o
   1   1   9       59.61       75.60     13.18 o
   2   1   9       41.84       69.32     19.34 o
   3   1   9      792.15      923.14     40.95 o
   4   1   9     2047.74     2051.21     87.76 o
   5   1   9      359.37      368.26     27.03 o
   6   1   9       76.35      105.92     16.27 o
   7   1   9      233.70      235.13     27.45 o
   8   1   9       75.67       68.42     20.48 o
   9   1   9       43.33       51.01     23.49 o
  10   1   9       69.18       76.58     44.02 o
  11   1   9       48.14      139.76     92.81 o
 -13   2   9       23.22       98.41     48.40 o
 -12   2   9        2.61        0.00     38.27 o
 -11   2   9       33.26       51.54     29.55 o
 -10   2   9       89.90      122.99     27.01 o
  -9   2   9      845.55      831.53     68.44 o
  -8   2   9       13.62        0.00     20.96 o
  -7   2   9       25.87       31.20     19.45 o
  -6   2   9       61.51       66.40     16.36 o
  -5   2   9      646.31      620.03     31.89 o
  -4   2   9      407.01      394.41     22.44 o
  -3   2   9       45.07       42.05     10.64 o
  -2   2   9      279.58      308.59     26.53 o
  -1   2   9     2349.71     2341.97    103.28 o
   0   2   9      422.48      431.57     31.93 o
   1   2   9      492.28      496.29     27.27 o
   2   2   9      171.37      158.99     11.34 o
   3   2   9      371.68      378.96     20.46 o
   4   2   9      684.83      654.50     32.09 o
   5   2   9        8.34        0.34     13.31 o
   6   2   9      982.78      973.16     46.30 o
   7   2   9      181.72      172.23     20.68 o
   8   2   9       64.42       47.59     21.53 o
   9   2   9       89.39      116.58     25.88 o
  10   2   9        1.12        0.00     52.28 o
  11   2   9       18.19        0.00     63.01 o
  12   2   9        3.25        0.00    102.71 o
 -12   3   9       35.11       25.04     35.30 o
 -11   3   9        0.09       10.09     31.34 o
 -10   3   9       86.89       71.40     29.31 o
  -9   3   9      488.67      514.76     34.81 o
  -8   3   9       44.62        0.00     20.05 o
  -7   3   9      214.19      200.07     22.93 o
  -6   3   9      771.40      836.03     49.02 o
  -5   3   9      930.26     1045.04     49.83 o
  -4   3   9      203.82      219.23     16.91 o
  -3   3   9     3088.72     3207.03    138.72 o
  -2   3   9     4606.51     4358.01    188.02 o
  -1   3   9     1771.23     1878.28     80.85 o
   0   3   9     3769.88     3658.74    156.77 o
   1   3   9     9126.40     9117.63    389.66 o
   2   3   9       14.81        6.57      7.66 o
   3   3   9      481.41      494.40     26.21 o
   4   3   9       68.05       59.89     12.93 o
   5   3   9      847.18      825.83     40.94 o
   6   3   9      659.40      607.87     36.13 o
   7   3   9      715.05      680.42     37.23 o
   8   3   9      292.62      341.55     30.34 o
   9   3   9        6.23        0.00     40.46 o
  10   3   9        0.89        0.00     57.36 o
  11   3   9       61.44       87.31     61.86 o
  12   3   9      112.09      114.07    107.56 o
 -12   4   9       34.05       50.23     38.35 o
 -11   4   9       15.26       30.26     35.68 o
 -10   4   9        0.00        0.00     28.51 o
  -9   4   9      796.01      801.59     49.64 o
  -8   4   9       10.56        4.29     21.58 o
  -7   4   9      169.11      193.55     21.80 o
  -6   4   9      774.28      809.00     75.18 o
  -5   4   9      774.76      793.90     50.56 o
  -4   4   9       24.42       43.96     12.89 o
  -3   4   9      299.48      265.20     17.80 o
  -2   4   9      504.13      571.52     34.46 o
  -1   4   9      870.63      861.32     44.73 o
   0   4   9     1864.19     1975.36     87.12 o
   1   4   9      182.29      212.38     14.75 o
   2   4   9      933.51      950.38     43.02 o
   3   4   9     3191.67     3269.22    141.73 o
   4   4   9      233.48      291.77     23.14 o
   5   4   9      839.48      925.74     44.78 o
   6   4   9        1.22        8.16     16.60 o
   7   4   9        1.21        1.97     24.15 o
   8   4   9       67.46       86.77     29.97 o
   9   4   9      254.04      272.46     41.83 o
  10   4   9      634.77      904.26    196.87 o
  11   4   9        0.16       73.44     63.35 o
  12   4   9      117.47      133.52     74.79 o
 -12   5   9        1.22        0.00     40.82 o
 -11   5   9       17.73        2.18     35.35 o
 -10   5   9        0.01       42.07     31.08 o
  -9   5   9      774.91      851.36     53.69 o
  -8   5   9       65.07       64.40     21.39 o
  -7   5   9        0.06        4.84     19.08 o
  -6   5   9       32.77       24.42     17.71 o
  -5   5   9       17.05       19.62     16.82 o
  -4   5   9      126.17      146.89     15.97 o
  -3   5   9      182.50      199.82     16.38 o
  -2   5   9       45.12       25.37     11.67 o
  -1   5   9       76.15       41.20     12.04 o
   0   5   9      543.79      501.39     30.33 o
   1   5   9       73.07       86.72     14.64 o
   2   5   9      261.64      272.29     19.57 o
   3   5   9       88.64       64.82     17.89 o
   4   5   9       70.61       63.65     15.69 o
   5   5   9        4.64        0.00     14.72 o
   6   5   9       70.44       63.71     23.97 o
   7   5   9        2.59       11.62     25.15 o
   8   5   9       10.45       41.16     29.49 o
   9   5   9      364.67      363.73     49.43 o
  10   5   9        8.27        0.00     43.45 o
  11   5   9       16.79        0.00     80.85 o
  12   5   9       13.34       60.35     73.50 o
 -12   6   9       21.71        0.00     44.01 o
 -11   6   9       81.03       34.15     39.37 o
 -10   6   9      124.77      148.37     35.29 o
  -9   6   9      449.54      546.62     49.63 o
  -8   6   9        4.25        5.71     25.03 o
  -7   6   9        0.89        0.00     19.80 o
  -6   6   9      172.36      160.49     19.97 o
  -5   6   9       14.56        0.00     15.54 o
  -4   6   9      568.11      597.53     31.38 o
  -3   6   9     2540.78     2784.18    121.45 o
  -2   6   9        8.06        5.22     13.10 o
  -1   6   9      105.67      100.58     16.24 o
   0   6   9    20849.47    20708.04    887.84 o
   1   6   9      632.95      753.54     37.11 o
   2   6   9     1903.71     1900.48     83.74 o
   3   6   9      149.34      155.75     16.65 o
   4   6   9      201.50      221.94     17.30 o
   5   6   9        0.85        0.00     16.79 o
   6   6   9       11.30       19.38     21.99 o
   7   6   9        6.47       17.87     26.67 o
   8   6   9      700.83      786.62     56.93 o
   9   6   9      250.26      275.67     52.38 o
  10   6   9       79.10      149.74     48.10 o
  11   6   9        0.10       58.08     69.57 o
  12   6   9       29.37       54.36     71.56 o
 -12   7   9       33.29       47.28     46.13 o
 -11   7   9      357.77      433.48     57.41 o
 -10   7   9       76.01      126.49     37.69 o
  -9   7   9      806.25      862.97     53.55 o
  -8   7   9       10.65        0.00     25.52 o
  -7   7   9      214.20      163.36     25.55 o
  -6   7   9        7.83       13.34     19.29 o
  -5   7   9      425.68      487.90     28.66 o
  -4   7   9       97.63      102.00     21.99 o
  -3   7   9      241.21      259.13     19.24 o
  -2   7   9     2995.19     2914.55    126.99 o
  -1   7   9       22.38       18.85     14.41 o
   0   7   9    12344.52    11629.72    500.05 o
   1   7   9      637.00      678.03     48.97 o
   2   7   9       32.32       61.00     13.71 o
   3   7   9      293.55      250.73     18.35 o
   4   7   9       14.46        0.00     16.22 o
   5   7   9        9.23       17.73     19.50 o
   6   7   9      390.62      395.42     53.20 o
   7   7   9     1884.83     1679.00     98.57 o
   8   7   9      131.49       88.89     35.91 o
   9   7   9      124.26      204.90     68.86 o
  10   7   9       11.71       25.42     48.24 o
  11   7   9        0.54        5.84     78.15 o
  12   7   9        0.59        0.00     70.63 o
 -12   8   9      320.83      259.37     49.78 o
 -11   8   9       28.68      102.17     41.60 o
 -10   8   9        6.78        0.00     37.37 o
  -9   8   9      608.08      497.21     55.84 o
  -8   8   9      293.23      257.59     34.75 o
  -7   8   9       18.13        0.00     22.83 o
  -6   8   9      425.60      415.40     31.38 o
  -5   8   9        3.12        1.10     17.48 o
  -4   8   9      895.66      854.77     41.67 o
  -3   8   9      101.36       88.76     15.92 o
  -2   8   9      300.77      321.82     21.76 o
  -1   8   9      193.45      167.60     16.99 o
   0   8   9     1586.33     1501.14     68.09 o
   1   8   9      371.57      396.80     36.05 o
   2   8   9      149.88      217.92     24.51 o
   3   8   9     1284.17     1297.47     66.64 o
   4   8   9      107.40      104.85     22.48 o
   5   8   9      180.71      184.43     26.05 o
   6   8   9      155.16      171.84     27.78 o
   7   8   9        5.04        0.00     27.72 o
   8   8   9       94.96      130.50     42.18 o
   9   8   9       69.87        0.00     44.60 o
  10   8   9      200.72      252.18     56.55 o
  11   8   9        1.68        0.00     65.77 o
 -11   9   9       18.44        0.00     45.48 o
 -10   9   9       85.07       47.50     50.57 o
  -9   9   9        0.31        0.00     43.62 o
  -8   9   9       81.22       65.62     33.28 o
  -7   9   9      179.84      139.91     27.31 o
  -6   9   9        1.46       19.99     23.08 o
  -5   9   9      163.73      161.53     40.67 o
  -4   9   9      198.33      221.01     21.77 o
  -3   9   9       35.11       11.35     16.14 o
  -2   9   9      518.79      497.20     31.00 o
  -1   9   9       81.76      103.25     29.60 o
   0   9   9      265.04      302.81     21.91 o
   1   9   9        1.97        0.00     17.88 o
   2   9   9        4.43       16.72     17.59 o
   3   9   9     3034.16     3024.43    166.82 o
   4   9   9      120.19      123.50     25.75 o
   5   9   9       72.85       51.03     24.64 o
   6   9   9      263.95      276.39     31.77 o
   7   9   9      175.75      246.04     35.97 o
   8   9   9       29.37       24.91     42.95 o
   9   9   9      478.05      545.67     64.15 o
  10   9   9      260.55      239.77     58.65 o
  11   9   9       41.03       43.04     69.19 o
 -11  10   9       22.78        4.97     45.58 o
 -10  10   9       21.99       33.87     39.25 o
  -9  10   9       12.54        0.00     35.55 o
  -8  10   9       98.54        0.00     34.45 o
  -7  10   9       16.81        0.00     30.24 o
  -6  10   9        7.29        0.00     22.69 o
  -5  10   9      866.58      888.14     49.59 o
  -4  10   9     1179.40     1142.42     54.87 o
  -3  10   9      734.69      716.36     37.50 o
  -2  10   9      380.32      353.76     24.55 o
  -1  10   9      309.27      299.12     23.55 o
   0  10   9     1156.64     1218.18     57.34 o
   1  10   9       30.27       13.43     18.17 o
   2  10   9      238.39      269.37     79.91 o
   3  10   9      851.40      927.92     58.96 o
   4  10   9      416.42      343.94     33.75 o
   5  10   9     1169.83     1091.14     68.72 o
   6  10   9      118.98       78.43     29.25 o
   7  10   9      134.26      127.48     33.02 o
   8  10   9        0.24       36.28     43.88 o
   9  10   9      560.68      596.43     63.95 o
  10  10   9       64.68       69.44     52.83 o
  11  10   9      103.97       86.63     70.00 o
 -11  11   9       15.99        0.00     43.28 o
 -10  11   9        0.33       28.61     70.26 o
  -9  11   9        7.82        0.00     41.57 o
  -8  11   9        5.31       18.92     35.71 o
  -7  11   9        3.55        0.00     32.32 o
  -6  11   9       40.25       55.91     29.00 o
  -5  11   9       30.58        0.00     22.78 o
  -4  11   9      108.31       96.66     22.83 o
  -3  11   9      257.20      257.71     36.93 o
  -2  11   9       37.39       38.75     18.47 o
  -1  11   9       37.85        0.00     17.67 o
   0  11   9      174.73      198.75     51.50 o
   1  11   9      211.99      249.12     24.41 o
   2  11   9       81.11       67.46     24.57 o
   3  11   9       40.13       45.55     23.50 o
   4  11   9      145.75      136.83     29.11 o
   5  11   9      129.79      111.30     30.05 o
   6  11   9      130.26      116.12     32.00 o
   7  11   9       29.79       39.05     33.88 o
   8  11   9      221.62      238.53     67.91 o
   9  11   9      199.84      196.87     57.83 o
  10  11   9       41.76        0.00     54.82 o
 -10  12   9       14.14        0.00     42.92 o
  -9  12   9        1.01       49.82     38.20 o
  -8  12   9        4.97        0.00     37.49 o
  -7  12   9        6.73        4.69     32.89 o
  -6  12   9        0.05        0.00     32.58 o
  -5  12   9       30.54        0.00     27.80 o
  -4  12   9      368.03      447.39     40.60 o
  -3  12   9      133.19      127.73     21.98 o
  -2  12   9      142.28      122.14     21.00 o
  -1  12   9        6.72        0.00     21.42 o
   0  12   9       51.97       42.15     22.75 o
   1  12   9       98.20       97.28     26.20 o
   2  12   9       94.66       70.45     37.52 o
   3  12   9        1.13        0.00     26.48 o
   4  12   9      395.40      425.57     39.68 o
   5  12   9      171.56      236.74     35.09 o
   6  12   9      250.72      231.89     36.92 o
   7  12   9       81.89       35.66     48.35 o
   8  12   9        2.21       14.72     50.58 o
   9  12   9       43.56        0.00     55.97 o
  10  12   9        9.94        0.00     59.46 o
 -10  13   9       98.40       74.09     46.06 o
  -9  13   9       17.68       26.64     42.74 o
  -8  13   9        9.41       26.12     37.14 o
  -7  13   9        8.59        0.00     34.54 o
  -6  13   9       72.48       56.45     32.80 o
  -5  13   9      453.47      522.84    101.60 o
  -4  13   9     1065.72     1080.19     88.74 o
  -3  13   9     1435.59     1513.35     79.65 o
  -2  13   9      220.25      276.22     33.44 o
  -1  13   9      259.87      229.94     27.47 o
   0  13   9      106.62      143.09     28.87 o
   1  13   9       80.68       80.12     26.71 o
   2  13   9      876.98      863.88     58.03 o
   3  13   9     1101.59     1138.01    102.84 o
   4  13   9       19.00        0.00     31.01 o
   5  13   9      161.06      149.64     47.51 o
   6  13   9        2.10        0.00     34.29 o
   7  13   9       13.13       32.61     59.92 o
   8  13   9        7.43       19.08     53.11 o
   9  13   9        1.13        0.00     56.72 o
  -9  14   9       53.91       46.79     43.41 o
  -8  14   9        4.92        0.00     38.94 o
  -7  14   9       21.32        0.00     38.73 o
  -6  14   9      104.15       66.06     41.15 o
  -5  14   9      117.29      116.87     37.86 o
  -4  14   9        9.97       24.32     38.02 o
  -3  14   9      411.76      372.22     47.05 o
  -2  14   9      133.13      159.17     30.94 o
  -1  14   9       30.50       40.73     35.09 o
   0  14   9      515.63      477.65     42.04 o
   1  14   9       25.69       55.30     30.49 o
   2  14   9      323.96      324.56     38.71 o
   3  14   9      167.08      136.82     35.18 o
   4  14   9       88.49       51.71     32.58 o
   5  14   9        6.83        4.59     35.81 o
   6  14   9       87.18       69.42     39.89 o
   7  14   9        9.81       22.31     54.18 o
   8  14   9      144.89      175.20     58.33 o
   9  14   9       25.19       85.85     57.49 o
  -9  15   9       29.82        0.00     45.45 o
  -8  15   9       72.84       65.67     44.95 o
  -7  15   9       54.63        0.00     42.71 o
  -6  15   9       59.61       72.96     40.39 o
  -5  15   9      113.30       87.83     42.46 o
  -4  15   9       26.91       48.39     41.75 o
  -3  15   9       25.90        0.00     41.15 o
  -2  15   9       75.44      112.53     53.85 o
  -1  15   9        5.84       10.97     52.38 o
   0  15   9        0.09       57.69     32.36 o
   1  15   9       98.76      110.27     33.82 o
   2  15   9       85.25       95.72     34.57 o
   3  15   9       53.78        0.00     35.43 o
   4  15   9        2.16       18.73     38.57 o
   5  15   9        3.15        0.00     38.66 o
   6  15   9        0.07        0.00     54.21 o
   7  15   9       50.39       69.78     53.97 o
   8  15   9       24.70       60.25     58.75 o
  -8  16   9        8.28        2.51     44.94 o
  -7  16   9      182.16      217.31     47.57 o
  -6  16   9      143.08      210.93    162.11 o
  -5  16   9       70.31       50.79     41.95 o
  -4  16   9      151.40       87.09     43.64 o
  -3  16   9       81.59       53.04     56.41 o
  -2  16   9      102.81       85.58     55.30 o
  -1  16   9        0.03        0.00     56.18 o
   0  16   9      105.59       82.25     55.63 o
   1  16   9      114.26       75.16     36.74 o
   2  16   9      364.39      389.49     45.75 o
   3  16   9      130.05       78.79     41.63 o
   4  16   9      114.33      103.03     41.46 o
   5  16   9        1.79        9.31     38.89 o
   6  16   9       36.44        0.00     54.94 o
   7  16   9       97.82      154.54     59.98 o
   8  16   9       10.05        0.00     59.72 o
  -7  17   9        0.49       30.79     55.10 o
  -6  17   9       36.86        5.82     52.83 o
  -5  17   9       54.25       94.45     52.03 o
  -4  17   9      237.59      254.82     63.53 o
  -3  17   9       17.41        6.39     69.61 o
  -2  17   9        0.02        0.00     55.94 o
  -1  17   9      204.65      228.21     69.07 o
   0  17   9       82.12       41.53     62.26 o
   1  17   9      130.99       74.36     91.64 o
   2  17   9        5.15       13.11     40.65 o
   3  17   9        6.99       10.14     43.81 o
   4  17   9       47.73       28.20     44.78 o
   5  17   9       45.36       38.79     44.89 o
   6  17   9        0.65        0.00     52.43 o
   7  17   9       91.69       88.65     62.65 o
  -6  18   9       52.87       59.31     55.19 o
  -5  18   9        1.26        0.00     70.69 o
  -4  18   9        0.36        0.00     58.39 o
  -3  18   9        4.29       33.85     61.59 o
  -2  18   9       56.42       61.64     59.03 o
  -1  18   9       18.12       61.03     67.43 o
   0  18   9       10.42        0.00     61.44 o
   1  18   9       18.69        0.00     63.19 o
   2  18   9        1.86        0.00     67.60 o
   3  18   9      149.24      196.97     48.66 o
   4  18   9        1.76        0.00     45.76 o
   5  18   9       60.59       38.06     60.25 o
   6  18   9       68.00       32.68     59.63 o
  -5  19   9        0.60        0.00     60.28 o
  -4  19   9        4.50       29.59     61.62 o
  -3  19   9        0.66        0.00     65.04 o
  -2  19   9        2.04       35.31     70.08 o
  -1  19   9        4.77        0.00     71.78 o
   0  19   9        9.93        0.00     70.43 o
   1  19   9       26.50        0.00     72.24 o
   2  19   9        4.89        0.00     71.81 o
   3  19   9       96.54       76.59     73.51 o
   4  19   9       15.87        0.00     59.63 o
  -3  20   9        1.34        0.00     70.84 o
  -2  20   9       12.60       17.63     68.90 o
  -1  20   9        0.39       24.85     84.90 o
   0  20   9       37.89        0.00     76.44 o
   1  20   9        0.50       42.95    100.10 o
   2  20   9       19.63       35.91     67.51 o
   3  20   9        2.55        0.00     73.60 o
 -12   0  10       69.34       66.39     49.51 o
 -11   0  10      174.23      156.13     47.21 o
 -10   0  10     1545.27     1657.17    117.09 o
  -9   0  10      705.49      630.41     58.22 o
  -8   0  10      412.61      458.84     44.70 o
  -7   0  10      460.77      533.58     45.41 o
  -6   0  10      219.34      209.52     27.61 o
  -5   0  10     3022.17     2898.42    177.36 o
  -4   0  10      744.06      792.32     54.76 o
  -3   0  10       80.93       61.80     18.07 o
  -2   0  10    16572.91    16786.75   1024.32 o
  -1   0  10     3912.24     4035.79    248.88 o
   0   0  10     1785.74     1898.07    114.22 o
   1   0  10      484.76      436.20     48.12 o
   2   0  10     1307.84     1313.81     99.79 o
   3   0  10       50.84       44.02     12.75 o
   4   0  10      201.69      193.85     30.68 o
   5   0  10     4916.77     4909.49    300.04 o
   6   0  10     1913.98     2090.33    131.28 o
   7   0  10     1446.45     1510.98     98.03 o
   8   0  10      363.72      307.49     49.66 o
   9   0  10      660.63      546.75     65.85 o
  10   0  10      812.34      782.87     83.67 o
 -12   1  10        8.43       34.64     32.57 o
 -11   1  10       47.18       73.75     28.90 o
 -10   1  10      152.29      123.87     28.48 o
  -9   1  10       47.28      119.23     36.98 o
  -8   1  10       25.64        0.00     20.21 o
  -7   1  10       84.54       45.57     18.88 o
  -6   1  10       25.77       30.21     16.96 o
  -5   1  10      518.69      547.60     38.58 o
  -4   1  10       87.81       74.33     13.68 o
  -3   1  10      257.70      250.89     19.09 o
  -2   1  10       97.34       85.27     11.34 o
  -1   1  10      293.53      305.86     22.01 o
   0   1  10     1138.55     1147.02     56.16 o
   1   1  10       16.74       18.62     13.47 o
   2   1  10        4.90       21.66     11.86 o
   3   1  10      404.17      391.39     20.22 o
   4   1  10      154.24      175.54     14.71 o
   5   1  10       13.96       13.87     14.31 o
   6   1  10      222.88      201.93     19.30 o
   7   1  10        5.18        0.00     22.36 o
   8   1  10        2.95        1.93     28.33 o
   9   1  10      101.79       75.35     34.06 o
  10   1  10       76.42       92.29     53.91 o
  11   1  10        8.56        0.00     87.24 o
 -12   2  10        3.22        0.00     33.31 o
 -11   2  10       42.51       24.79     32.23 o
 -10   2  10       14.30        5.35     25.74 o
  -9   2  10      752.46      738.31     43.08 o
  -8   2  10        8.99       87.73     61.72 o
  -7   2  10       20.00       55.77     19.36 o
  -6   2  10       82.34       45.98     15.91 o
  -5   2  10     1056.21     1126.14     53.34 o
  -4   2  10        5.22        0.00     12.38 o
  -3   2  10     1347.93     1310.64     59.90 o
  -2   2  10      993.89     1059.11     48.46 o
  -1   2  10      991.92     1042.91     47.16 o
   0   2  10        0.56        0.00      8.71 o
   1   2  10      816.80      863.07     43.48 o
   2   2  10      450.12      520.71     52.95 o
   3   2  10      418.88      390.16     24.05 o
   4   2  10      772.72      808.72     39.33 o
   5   2  10        7.79        7.56     13.07 o
   6   2  10        3.59        0.00     16.50 o
   7   2  10        0.02        0.00     20.17 o
   8   2  10      130.27      117.61     29.38 o
   9   2  10        0.09        0.00     46.67 o
  10   2  10        4.22        0.00     75.28 o
  11   2  10       26.77       77.41     66.10 o
  12   2  10       76.79        0.00    101.99 o
 -12   3  10       72.29       65.85     36.68 o
 -11   3  10      242.50      245.67     38.16 o
 -10   3  10      133.63      151.29     30.93 o
  -9   3  10     3066.89     3226.02    160.13 o
  -8   3  10        1.00        0.00     21.09 o
  -7   3  10      585.00      548.70     32.66 o
  -6   3  10     2602.61     2533.33    111.56 o
  -5   3  10      156.66      136.13     17.55 o
  -4   3  10       13.07        0.21     12.10 o
  -3   3  10       18.84       17.04     11.64 o
  -2   3  10      341.74      406.19     21.46 o
  -1   3  10      765.28      711.07     33.92 o
   0   3  10     3547.20     3707.47    160.76 o
   1   3  10      664.74      713.52     32.67 o
   2   3  10       87.95       98.88     10.86 o
   3   3  10     3654.17     3550.63    154.71 o
   4   3  10      464.11      449.79     25.00 o
   5   3  10     3590.01     3657.87    160.28 o
   6   3  10        1.93        0.00     17.28 o
   7   3  10        1.29       20.07     22.10 o
   8   3  10      232.69      327.24     81.88 o
   9   3  10      236.31      188.86     52.52 o
  10   3  10      319.77      273.33     65.63 o
  11   3  10      121.19       50.54     62.26 o
  12   3  10        3.61        0.00     68.24 o
 -12   4  10       84.76       77.18     44.65 o
 -11   4  10        0.53       34.83     38.58 o
 -10   4  10        0.96        0.00     32.51 o
  -9   4  10      698.67      763.74     44.11 o
  -8   4  10       94.59       34.69     21.92 o
  -7   4  10       48.00       48.54     19.15 o
  -6   4  10        1.26        0.00     16.93 o
  -5   4  10     1013.61     1020.98     48.93 o
  -4   4  10      532.68      584.49     30.67 o
  -3   4  10      342.59      335.97     20.79 o
  -2   4  10     1175.93     1297.62     58.81 o
  -1   4  10      765.65      780.92     37.71 o
   0   4  10     1647.97     1751.79     76.49 o
   1   4  10        8.22        8.00     10.28 o
   2   4  10      882.08      972.22     45.51 o
   3   4  10        5.35        0.00     10.36 o
   4   4  10     1165.11     1187.48     55.55 o
   5   4  10        9.06       25.53     15.55 o
   6   4  10     1370.12     1351.28     62.74 o
   7   4  10        0.02       30.25     28.73 o
   8   4  10      281.47      218.84     39.11 o
   9   4  10      657.00      559.19     77.43 o
  10   4  10      398.51      423.11     72.52 o
  11   4  10       19.58        0.00     67.48 o
  12   4  10       27.44        0.00     73.96 o
 -12   5  10       63.08       33.46     41.53 o
 -11   5  10      244.87      204.19     38.61 o
 -10   5  10        0.41        0.00     31.85 o
  -9   5  10     2124.48     2248.70    114.95 o
  -8   5  10      412.33      377.87     40.33 o
  -7   5  10        1.70       42.28     32.42 o
  -6   5  10        7.37        6.16     17.20 o
  -5   5  10      562.53      643.57     38.49 o
  -4   5  10        7.14       18.79     14.46 o
  -3   5  10      846.95      852.55     41.10 o
  -2   5  10      567.81      570.22     30.13 o
  -1   5  10      537.75      533.15     27.30 o
   0   5  10    10559.03    10581.92    454.03 o
   1   5  10      720.63      669.36     32.73 o
   2   5  10      108.07      120.66     13.64 o
   3   5  10        0.36        0.00     14.85 o
   4   5  10      169.57      165.22     16.29 o
   5   5  10      163.67      165.41     20.16 o
   6   5  10       24.37       29.35     21.80 o
   7   5  10        0.24        0.00     31.42 o
   8   5  10      339.38      395.07     72.47 o
   9   5  10       18.50        0.00     87.87 o
  10   5  10       54.43       10.23     58.90 o
  11   5  10        2.18        0.00     68.78 o
  12   5  10        0.76        0.00     95.60 o
 -12   6  10      106.98      141.82     48.60 o
 -11   6  10      175.86      200.46     41.67 o
 -10   6  10       28.98        8.21     34.97 o
  -9   6  10      751.23      664.39     46.59 o
  -8   6  10      174.36      215.50     29.99 o
  -7   6  10      208.56      266.67     29.82 o
  -6   6  10      368.55      336.03     25.47 o
  -5   6  10      379.35      390.36     24.94 o
  -4   6  10      103.39      139.22     29.63 o
  -3   6  10       20.17       16.89     17.15 o
  -2   6  10     2982.07     2899.19    126.47 o
  -1   6  10     1054.01      972.26     67.75 o
   0   6  10    16295.17    16222.21    696.86 o
   1   6  10        0.10        0.97     13.59 o
   2   6  10       35.00       32.98     14.04 o
   3   6  10       57.16       39.80     13.35 o
   4   6  10       24.52       34.00     16.29 o
   5   6  10        0.06       17.48     20.36 o
   6   6  10      258.25      257.28     29.54 o
   7   6  10        0.11       12.91     32.22 o
   8   6  10      140.09      103.52     40.15 o
   9   6  10      422.64      283.86     61.88 o
  10   6  10       28.68        0.00     56.23 o
  11   6  10       18.52       22.46     94.97 o
  12   6  10       11.22        0.21     77.45 o
 -12   7  10        1.30        0.00     43.08 o
 -11   7  10        0.35        0.00     42.88 o
 -10   7  10        5.38        0.00     37.50 o
  -9   7  10      157.81      148.42     31.76 o
  -8   7  10      138.56       89.49     27.72 o
  -7   7  10      246.68      313.02     42.76 o
  -6   7  10        3.72       18.56     18.70 o
  -5   7  10      709.53      625.99     36.46 o
  -4   7  10      880.27      893.33     43.82 o
  -3   7  10      306.15      334.03     22.99 o
  -2   7  10      913.95      883.10     42.89 o
  -1   7  10       13.06       26.41     14.17 o
   0   7  10       21.88       55.33     14.01 o
   1   7  10      539.23      579.00     29.99 o
   2   7  10       46.63       28.55     13.99 o
   3   7  10     2186.81     2109.08    103.00 o
   4   7  10      357.21      327.09     34.42 o
   5   7  10        4.55        0.00     21.99 o
   6   7  10     2248.59     2276.92    128.75 o
   7   7  10      425.03      352.46     49.84 o
   8   7  10      120.49       87.78     41.25 o
   9   7  10       32.18        0.00     52.41 o
  10   7  10      211.70      201.55     66.56 o
  11   7  10      130.26      164.07    106.30 o
 -11   8  10        1.40        0.00     37.83 o
 -10   8  10        3.64       28.20     39.56 o
  -9   8  10       30.07       90.55     37.22 o
  -8   8  10       28.88       22.71     29.22 o
  -7   8  10       16.09        0.00     23.54 o
  -6   8  10       23.29       80.94     25.54 o
  -5   8  10        3.57       19.39     18.94 o
  -4   8  10       24.67       36.17     16.50 o
  -3   8  10      116.33      147.78     17.85 o
  -2   8  10      713.99      786.77     39.26 o
  -1   8  10      197.88      203.65     18.49 o
   0   8  10      192.35      191.98     17.82 o
   1   8  10      191.96      207.69     18.03 o
   2   8  10        6.09       24.64     17.65 o
   3   8  10      246.83      277.68     23.70 o
   4   8  10      129.11      103.22     22.69 o
   5   8  10       45.88       49.03     23.37 o
   6   8  10       14.67       48.97     77.15 o
   7   8  10        4.85       45.18     38.33 o
   8   8  10      147.14      177.83     43.74 o
   9   8  10       95.96      138.49     59.51 o
  10   8  10       86.46      102.51     68.53 o
  11   8  10       30.88       93.36     93.35 o
 -11   9  10        0.60        0.00     41.61 o
 -10   9  10       20.79        0.00     39.86 o
  -9   9  10       37.80       29.05     35.99 o
  -8   9  10       80.12       67.76     36.22 o
  -7   9  10      111.49       80.68     27.60 o
  -6   9  10       73.66       30.68     24.72 o
  -5   9  10        2.09        0.00     19.18 o
  -4   9  10      114.18      136.53     19.74 o
  -3   9  10      312.35      324.03     24.79 o
  -2   9  10        7.68       13.76     16.73 o
  -1   9  10       72.96       61.92     17.28 o
   0   9  10      897.03     1005.29     48.32 o
   1   9  10       18.47       20.11     18.75 o
   2   9  10       87.36       65.34     19.59 o
   3   9  10        0.81        0.00     21.71 o
   4   9  10       53.35       40.94     24.41 o
   5   9  10       66.52       43.35     26.87 o
   6   9  10      337.00      304.95     69.38 o
   7   9  10      222.64      295.85     46.43 o
   8   9  10      125.76      122.06     45.59 o
   9   9  10     1332.20     1426.15    195.34 o
  10   9  10        1.97       25.38     65.48 o
  11   9  10        6.84        0.00     66.03 o
 -11  10  10        0.36        3.71     55.66 o
 -10  10  10        8.46        0.00     39.29 o
  -9  10  10       70.59        0.14     35.24 o
  -8  10  10       85.75       17.67     35.24 o
  -7  10  10       25.36       52.35     31.68 o
  -6  10  10      552.54      714.89     64.38 o
  -5  10  10     1050.21     1020.43     57.79 o
  -4  10  10       42.63       43.56     19.77 o
  -3  10  10     1603.92     1419.34     65.04 o
  -2  10  10      113.51      154.50     19.25 o
  -1  10  10      474.72      461.17     28.37 o
   0  10  10      743.39      831.84     46.13 o
   1  10  10       17.48       25.50     19.79 o
   2  10  10      184.95      101.50     25.28 o
   3  10  10     1537.77     1692.50     88.90 o
   4  10  10      485.06      539.65     41.41 o
   5  10  10     2383.09     2444.59    137.49 o
   6  10  10      240.03      182.27     41.79 o
   7  10  10       21.29       42.68     40.15 o
   8  10  10      148.99      117.90     79.01 o
   9  10  10        6.72        0.00     66.64 o
  10  10  10        0.30        0.00     66.11 o
 -10  11  10       12.43        0.00     41.28 o
  -9  11  10       32.60       40.55     44.42 o
  -8  11  10       69.76       70.53     41.44 o
  -7  11  10      103.49      115.61     34.22 o
  -6  11  10       16.14       59.04     30.24 o
  -5  11  10      442.31      426.33     34.02 o
  -4  11  10      117.88       99.71     24.70 o
  -3  11  10       17.31       52.18     20.36 o
  -2  11  10       32.13       34.88     18.81 o
  -1  11  10       20.50        0.00     21.39 o
   0  11  10        4.36        0.00     21.33 o
   1  11  10       10.30        3.45     21.97 o
   2  11  10       13.34        0.00     24.44 o
   3  11  10       96.00       97.90     33.47 o
   4  11  10        2.64        0.07     29.47 o
   5  11  10        0.00        0.00     28.48 o
   6  11  10       23.49       26.69     40.04 o
   7  11  10       50.31       98.26     49.63 o
   8  11  10        8.29        7.72     47.02 o
   9  11  10      152.90      155.92     65.54 o
  10  11  10        0.00        0.00     67.12 o
 -10  12  10        3.69       51.14     43.90 o
  -9  12  10        1.87       48.95     41.11 o
  -8  12  10       39.41       14.18     37.00 o
  -7  12  10       45.12       56.91     37.58 o
  -6  12  10       99.77      118.74     35.85 o
  -5  12  10       96.67       95.39     30.92 o
  -4  12  10      104.28       57.88     28.24 o
  -3  12  10      201.22      240.80     25.29 o
  -2  12  10      134.01      136.50     38.26 o
  -1  12  10      161.76      189.58     25.43 o
   0  12  10      451.83      487.03     40.23 o
   1  12  10      131.98      107.82     42.84 o
   2  12  10      105.67       82.18     28.48 o
   3  12  10      290.89      231.84     33.14 o
   4  12  10       18.78       11.27     30.85 o
   5  12  10       21.58       26.99     31.74 o
   6  12  10       46.96        0.00     43.44 o
   7  12  10      116.45       83.05     59.89 o
   8  12  10       16.67       95.92     52.95 o
   9  12  10       30.21       26.52     64.99 o
  10  12  10        9.87        0.00     74.47 o
  -9  13  10       14.15       24.19     43.61 o
  -8  13  10       17.26       73.30     54.99 o
  -7  13  10      464.49      382.54     58.51 o
  -6  13  10      585.51      544.08     49.36 o
  -5  13  10        6.70       31.93     34.94 o
  -4  13  10      175.00      200.08     37.62 o
  -3  13  10      214.98      189.15     29.62 o
  -2  13  10        3.24        0.00     27.32 o
  -1  13  10       18.41       46.04     25.88 o
   0  13  10      173.20      192.95     31.35 o
   1  13  10        0.03        6.40     28.62 o
   2  13  10     1204.19     1109.84     70.28 o
   3  13  10        0.01        0.00     32.94 o
   4  13  10        3.54        0.00     30.61 o
   5  13  10      331.53      389.58     53.97 o
   6  13  10       34.61       18.20     59.98 o
   7  13  10      112.17       76.92     51.37 o
   8  13  10       61.41      111.02     53.14 o
   9  13  10       14.56       15.76     64.20 o
  -9  14  10       70.60       11.15     46.57 o
  -8  14  10        9.08        0.00     49.41 o
  -7  14  10       12.90        0.00     47.98 o
  -6  14  10       77.76       44.88     45.67 o
  -5  14  10        3.67        0.00     34.81 o
  -4  14  10       74.33       67.72     40.73 o
  -3  14  10        0.73        0.05     37.78 o
  -2  14  10      199.80      214.18     34.64 o
  -1  14  10       84.25       99.31     30.91 o
   0  14  10      312.01      313.39     37.17 o
   1  14  10        3.03       21.86     30.88 o
   2  14  10       55.20       27.08     33.80 o
   3  14  10        2.47        6.93     33.80 o
   4  14  10        0.61       34.22     35.56 o
   5  14  10       54.54       72.87     45.88 o
   6  14  10        0.02        4.64     53.16 o
   7  14  10        2.18      238.27    216.46 o
   8  14  10       55.98      140.60     59.05 o
   9  14  10        3.82       21.14     72.30 o
  -8  15  10       45.85        0.00     42.81 o
  -7  15  10       22.19       40.79     42.73 o
  -6  15  10      129.47       47.39     40.06 o
  -5  15  10        9.31        6.19     44.42 o
  -4  15  10      127.90      147.55     46.76 o
  -3  15  10      106.96      121.85     44.51 o
  -2  15  10      107.76      173.20     46.20 o
  -1  15  10      272.15      211.24     44.24 o
   0  15  10        3.88        0.00     31.84 o
   1  15  10      224.16      231.08     40.90 o
   2  15  10       10.27       14.25     33.90 o
   3  15  10       92.52       53.10     36.54 o
   4  15  10       95.04       89.71     38.33 o
   5  15  10        0.27        0.00     49.34 o
   6  15  10        0.04        5.56     49.97 o
   7  15  10        9.95       15.38     57.28 o
   8  15  10       26.80        0.00     59.47 o
  -8  16  10       16.69        0.00     42.82 o
  -7  16  10       12.44       39.74     52.18 o
  -6  16  10       80.37      143.49     53.61 o
  -5  16  10      105.28       33.20     45.64 o
  -4  16  10      456.67      371.70     72.86 o
  -3  16  10      102.36       57.09     57.84 o
  -2  16  10       53.73       71.98     85.44 o
  -1  16  10       26.46       37.88     54.37 o
   0  16  10       13.51       33.20     43.18 o
   1  16  10        0.48        0.00     37.60 o
   2  16  10      192.37      171.71     40.82 o
   3  16  10        3.90        6.89     39.11 o
   4  16  10      222.82      298.02     58.17 o
   5  16  10       83.93      100.80     53.47 o
   6  16  10       14.48       26.19     55.56 o
   7  16  10        8.96       21.76     59.67 o
  -7  17  10       35.52       60.45     53.23 o
  -6  17  10        7.78        2.63     54.95 o
  -5  17  10       13.45        3.15     52.68 o
  -4  17  10        9.09       58.80     56.09 o
  -3  17  10        4.54        6.59     56.77 o
  -2  17  10       35.73        0.00     57.60 o
  -1  17  10       13.11       14.67     55.22 o
   0  17  10       50.08       51.48     60.75 o
   1  17  10       58.71       13.80     60.13 o
   2  17  10       52.47       42.64     42.59 o
   3  17  10      307.21      359.31     51.07 o
   4  17  10        6.10       18.50     53.12 o
   5  17  10       35.63       53.19     62.10 o
   6  17  10      160.48      177.17     51.68 o
  -6  18  10       43.77        0.00     58.79 o
  -5  18  10      143.85      249.21     71.84 o
  -4  18  10       31.40       63.24     65.02 o
  -3  18  10       33.78        0.00     61.83 o
  -2  18  10        0.70        4.82     69.88 o
  -1  18  10       17.92       83.16     69.93 o
   0  18  10       11.98       59.24     64.54 o
   1  18  10       61.69       84.06     87.60 o
   2  18  10       64.11        6.87     65.44 o
   3  18  10        2.21        0.00     52.30 o
   4  18  10       33.24       69.62     59.48 o
   5  18  10       26.14       78.55     59.23 o
  -4  19  10       29.37      100.85     65.23 o
  -3  19  10       41.42       21.32     91.55 o
  -2  19  10       65.27       57.17     67.08 o
  -1  19  10       20.14        0.00     70.49 o
   0  19  10      154.02       74.13     74.29 o
   1  19  10        6.95        0.00     71.41 o
   2  19  10       36.79        0.00     67.28 o
   3  19  10        0.01        0.00     96.95 o
   4  19  10        5.64       52.72     58.51 o
  -2  20  10       11.41       71.02     75.89 o
  -1  20  10       13.75       89.64     76.72 o
   0  20  10        3.62       11.07     73.34 o
   1  20  10        0.21       13.19     72.76 o
   2  20  10       21.24        0.00    100.73 o
 -12   1  11       16.33        4.20     34.87 o
 -11   1  11        5.83        0.00     28.79 o
 -10   1  11      173.50      132.94     30.03 o
  -9   1  11        1.97        0.00     23.12 o
  -8   1  11       55.95       68.46     23.10 o
  -7   1  11       13.40        4.77     18.71 o
  -6   1  11      112.50      136.39     25.97 o
  -5   1  11      516.42      608.70     32.10 o
  -4   1  11     2622.27     2650.47    116.61 o
  -3   1  11     2080.18     2109.23     93.00 o
  -2   1  11     2768.30     2863.89    125.16 o
  -1   1  11      586.20      614.10     29.53 o
   0   1  11     4335.10     4401.24    225.07 o
   1   1  11     3136.09     3411.62    175.83 o
   2   1  11       39.81       55.38     25.18 o
   3   1  11      850.11      956.33     42.96 o
   4   1  11     5821.42     5640.19    261.72 o
   5   1  11      410.48      419.99     31.48 o
   6   1  11      343.35      389.07     73.35 o
   7   1  11     1845.43     1853.37    100.46 o
   8   1  11      145.42      132.94     30.94 o
   9   1  11      169.11      219.29     47.61 o
  10   1  11      249.76      148.25     61.04 o
  11   1  11       29.00       91.37     94.43 o
 -12   2  11       38.61       64.41     35.45 o
 -11   2  11       14.48        6.97     34.07 o
 -10   2  11       42.46       49.29     27.41 o
  -9   2  11     1475.13     1471.70     73.22 o
  -8   2  11       53.36       24.75     22.03 o
  -7   2  11      251.28      215.64     26.42 o
  -6   2  11      134.64      120.15     19.70 o
  -5   2  11     1171.23     1226.35     57.19 o
  -4   2  11       27.50       14.14     12.98 o
  -3   2  11        2.77        7.57     12.33 o
  -2   2  11      221.76      250.16     18.96 o
  -1   2  11      620.98      661.87     30.91 o
   0   2  11     1261.80     1318.71     58.13 o
   1   2  11      571.90      578.88     31.44 o
   2   2  11      966.80     1000.64     50.09 o
   3   2  11       25.71       22.59      9.73 o
   4   2  11      140.44      150.51     21.28 o
   5   2  11     1191.18     1273.22     63.13 o
   6   2  11      109.85      147.30     27.70 o
   7   2  11        1.58       10.87     27.41 o
   8   2  11        0.09        0.00     30.13 o
   9   2  11       17.92        0.00     51.71 o
  10   2  11        1.18      135.45    125.55 o
  11   2  11        4.57        6.76     66.97 o
  12   2  11       22.99        3.78    106.66 o
 -12   3  11        7.52       39.72     34.95 o
 -11   3  11        2.32        0.00     32.99 o
 -10   3  11       60.73       71.27     32.73 o
  -9   3  11     1078.74     1106.90     57.35 o
  -8   3  11      928.12      844.07     51.99 o
  -7   3  11        0.47       18.11     19.44 o
  -6   3  11      186.61      252.36     41.52 o
  -5   3  11     2109.84     2138.58     94.76 o
  -4   3  11      357.94      349.97     23.11 o
  -3   3  11      133.22      122.63     14.28 o
  -2   3  11     1926.73     1992.83     86.91 o
  -1   3  11       14.84       15.54     14.20 o
   0   3  11     4943.50     5148.03    220.10 o
   1   3  11       11.78       20.60      7.54 o
   2   3  11       94.82      162.25     30.50 o
   3   3  11      199.71      178.74     14.85 o
   4   3  11     2495.16     2664.80    124.80 o
   5   3  11       53.22       66.52     22.40 o
   6   3  11     1145.81     1243.89     70.65 o
   7   3  11       13.96       13.25     36.94 o
   8   3  11       12.95        9.70     44.49 o
   9   3  11      125.76       88.46     68.08 o
  10   3  11       52.53       83.30     61.55 o
  11   3  11       70.67       44.84     69.69 o
  12   3  11        3.21        0.00    107.56 o
 -12   4  11        1.88       27.66     38.20 o
 -11   4  11       31.10       38.90     34.89 o
 -10   4  11      358.95      396.66     60.00 o
  -9   4  11      250.68      239.28     31.11 o
  -8   4  11       49.47        4.66     24.19 o
  -7   4  11        0.27       14.23     19.00 o
  -6   4  11        5.97        3.65     17.99 o
  -5   4  11      825.97      844.31     42.49 o
  -4   4  11      717.78      810.60     39.99 o
  -3   4  11     3709.22     3813.69    165.48 o
  -2   4  11      570.60      512.58     27.23 o
  -1   4  11      634.11      593.21     43.91 o
   0   4  11     8903.34     9147.19    393.74 o
   1   4  11      572.34      664.68     32.28 o
   2   4  11     2146.51     2258.08     95.22 o
   3   4  11       38.54       41.92     14.37 o
   4   4  11      427.35      400.70     26.86 o
   5   4  11       34.62       74.97     18.77 o
   6   4  11       50.99       63.48     24.10 o
   7   4  11       66.79       15.05     43.98 o
   8   4  11      107.01       46.99     46.60 o
   9   4  11      871.28      873.29    167.73 o
  10   4  11       26.07        4.79     58.79 o
  11   4  11        6.70        0.00     69.57 o
  12   4  11       76.65        0.00     76.88 o
 -12   5  11       24.48        0.00     44.95 o
 -11   5  11        8.96       76.97     39.38 o
 -10   5  11      436.61      463.51     43.95 o
  -9   5  11        2.51        0.00     27.76 o
  -8   5  11       29.08       59.35     30.06 o
  -7   5  11        5.09        0.00     19.76 o
  -6   5  11       35.74       47.84     18.39 o
  -5   5  11        3.51        0.00     16.36 o
  -4   5  11       35.92       34.56     17.22 o
  -3   5  11      761.62      805.68     43.30 o
  -2   5  11      264.26      261.91     19.19 o
  -1   5  11      654.81      650.80     33.04 o
   0   5  11     1150.09     1109.34     51.73 o
   1   5  11      151.27      143.30     14.29 o
   2   5  11       42.83       81.78     17.38 o
   3   5  11        8.55       13.95     12.01 o
   4   5  11       28.02        0.00     17.12 o
   5   5  11       46.13       53.98     22.31 o
   6   5  11      154.02      174.96     34.68 o
   7   5  11       14.56       36.57     41.52 o
   8   5  11      428.03      370.59     67.27 o
   9   5  11        6.70        0.00     57.61 o
  10   5  11        6.95        0.00     59.76 o
  11   5  11       15.30       93.99     72.67 o
  12   5  11        6.25      205.05    193.36 o
 -12   6  11       51.31       19.55     43.37 o
 -11   6  11       14.11       32.86     40.24 o
 -10   6  11       81.10      101.30     53.04 o
  -9   6  11      387.20      390.14     38.35 o
  -8   6  11      344.66      408.05     56.90 o
  -7   6  11      643.25      654.33     39.57 o
  -6   6  11      265.70      324.13     25.55 o
  -5   6  11      342.62      308.93     24.18 o
  -4   6  11       90.97       68.56     19.19 o
  -3   6  11      767.89      804.18     42.10 o
  -2   6  11     1415.59     1590.44     71.82 o
  -1   6  11       10.52       10.33     14.13 o
   0   6  11     1610.01     1564.08     70.46 o
   1   6  11      318.40      368.69     24.99 o
   2   6  11      167.02      191.26     16.85 o
   3   6  11      309.76      305.62     20.37 o
   4   6  11      172.88      158.33     23.05 o
   5   6  11        0.21        0.00     27.97 o
   6   6  11       63.94       70.78     31.94 o
   7   6  11       33.71       36.78     47.55 o
   8   6  11       22.23       78.42     53.60 o
   9   6  11      228.57      202.39     63.41 o
  10   6  11        0.00       37.86     61.40 o
  11   6  11       52.07       57.81     68.64 o
 -11   7  11      164.04      169.09     52.55 o
 -10   7  11       41.76       13.00     39.67 o
  -9   7  11      487.19      447.77     36.02 o
  -8   7  11      404.79      384.09     35.37 o
  -7   7  11      143.24      195.95     27.60 o
  -6   7  11      103.92      132.03     24.87 o
  -5   7  11        0.32        0.00     17.33 o
  -4   7  11      448.62      448.19     37.41 o
  -3   7  11     1913.59     1982.86     88.87 o
  -2   7  11       97.44       91.32     27.15 o
  -1   7  11     1288.52     1387.42     62.63 o
   0   7  11     9798.36     9335.05    401.29 o
   1   7  11      335.12      340.65     26.34 o
   2   7  11       70.82       56.82     15.89 o
   3   7  11       45.32       41.14     17.35 o
   4   7  11      738.74      716.48     61.14 o
   5   7  11       25.84       67.65     30.61 o
   6   7  11     5502.40     5004.94    308.23 o
   7   7  11      137.84       63.52     47.17 o
   8   7  11      504.89      587.31     71.72 o
   9   7  11       19.84       11.69     60.50 o
  10   7  11       54.13       88.46     83.28 o
  11   7  11       22.84       12.62     68.63 o
 -11   8  11      104.32      139.86     44.39 o
 -10   8  11        1.49        8.18     44.37 o
  -9   8  11      102.39       81.26     37.47 o
  -8   8  11      336.00      320.06     37.65 o
  -7   8  11        3.25        0.00     26.08 o
  -6   8  11      185.72      173.81     24.27 o
  -5   8  11       56.56       22.27     24.53 o
  -4   8  11        1.20        0.00     18.19 o
  -3   8  11      657.21      613.43     33.89 o
  -2   8  11       24.01       57.82     16.31 o
  -1   8  11      395.26      416.95     26.08 o
   0   8  11     1745.92     1838.02     82.35 o
   1   8  11        0.00        0.00     16.24 o
   2   8  11        3.51        0.00     17.99 o
   3   8  11       46.53       61.28     26.97 o
   4   8  11        0.00        0.00     30.75 o
   5   8  11       94.86       28.07     32.72 o
   6   8  11       28.80       39.69     34.42 o
   7   8  11      255.22      250.59    103.43 o
   8   8  11       37.23       26.40     53.53 o
   9   8  11      120.30       79.37     63.29 o
  10   8  11       11.21        0.00     64.63 o
  11   8  11       14.40        7.57     73.93 o
 -11   9  11       49.28      100.92     77.16 o
 -10   9  11        4.26        0.00     40.45 o
  -9   9  11       75.97       73.07     38.68 o
  -8   9  11       42.14        1.78     36.55 o
  -7   9  11       37.37       24.26     27.42 o
  -6   9  11       10.57       19.80     24.90 o
  -5   9  11      718.67      726.56     39.69 o
  -4   9  11       15.05       16.22     19.41 o
  -3   9  11       31.02       33.46     17.81 o
  -2   9  11        0.14       23.33     21.15 o
  -1   9  11      173.86      178.77     21.64 o
   0   9  11     1055.74     1102.50     70.02 o
   1   9  11      564.00      595.56     37.56 o
   2   9  11        9.31        0.00     18.99 o
   3   9  11      168.69      175.25     26.21 o
   4   9  11        8.39       26.47     30.99 o
   5   9  11      194.62      216.77     38.78 o
   6   9  11       58.45        0.00     36.47 o
   7   9  11      184.83      237.64     53.48 o
   8   9  11      460.87      385.25    111.25 o
   9   9  11      906.40      922.40     97.41 o
  10   9  11       17.16        0.00     65.80 o
  11   9  11        7.13       18.37     69.57 o
 -11  10  11        9.43       32.76     43.53 o
 -10  10  11      290.42      216.57     45.96 o
  -9  10  11       97.43       21.87     40.47 o
  -8  10  11        4.93        0.00     35.68 o
  -7  10  11       47.66        0.00     31.28 o
  -6  10  11       39.35       16.94     26.58 o
  -5  10  11      238.54      258.60     29.43 o
  -4  10  11        1.55        0.00     19.98 o
  -3  10  11     4242.78     4086.17    178.34 o
  -2  10  11      957.50      993.40     55.87 o
  -1  10  11      481.11      502.33     30.08 o
   0  10  11        0.58       10.35     19.90 o
   1  10  11     2634.65     2497.73    122.26 o
   2  10  11       32.57       16.84     23.76 o
   3  10  11        1.80        0.00     25.75 o
   4  10  11      814.83      919.64    152.11 o
   5  10  11      110.78       88.25     37.57 o
   6  10  11      243.47      178.34     44.92 o
   7  10  11      575.62      667.35     65.71 o
   8  10  11       28.31        0.00     60.52 o
   9  10  11      111.46       48.45     66.98 o
  10  10  11        6.34        0.00     67.54 o
 -10  11  11        2.96        0.00     43.87 o
  -9  11  11       27.56        8.86     57.22 o
  -8  11  11        7.44        0.00     36.78 o
  -7  11  11       26.02        0.00     34.83 o
  -6  11  11        6.34       25.96     30.15 o
  -5  11  11      219.28      242.24     34.69 o
  -4  11  11        2.80        0.00     23.63 o
  -3  11  11      246.99      266.33     24.90 o
  -2  11  11       13.15        0.00     18.79 o
  -1  11  11        3.28        0.00     20.88 o
   0  11  11       29.46       40.62     22.57 o
   1  11  11      357.37      354.37     34.12 o
   2  11  11      234.65      203.65     30.61 o
   3  11  11       26.99       27.80     28.04 o
   4  11  11        6.84        0.00     36.25 o
   5  11  11      347.97      338.89     47.31 o
   6  11  11      191.53      185.07     48.06 o
   7  11  11      281.27      293.81     54.70 o
   8  11  11       39.71      104.29     63.56 o
   9  11  11       37.89        0.00    118.62 o
  10  11  11      112.90       83.25     66.73 o
 -10  12  11      107.85       63.38     54.75 o
  -9  12  11        4.05        0.00     44.18 o
  -8  12  11        0.08        0.00     38.33 o
  -7  12  11      492.31      500.93     78.56 o
  -6  12  11       18.86       37.18     36.87 o
  -5  12  11       40.59       64.71     32.08 o
  -4  12  11      517.27      441.64     36.37 o
  -3  12  11       35.90       12.64     25.92 o
  -2  12  11      122.37      148.81     26.30 o
  -1  12  11      502.64      449.70     34.52 o
   0  12  11        0.36       11.14     22.52 o
   1  12  11      468.66      410.07     38.88 o
   2  12  11      503.71      443.55     39.64 o
   3  12  11      250.88      264.78     43.53 o
   4  12  11        7.43        0.00     34.15 o
   5  12  11      392.24      428.96     62.40 o
   6  12  11       14.84       49.78     44.29 o
   7  12  11      193.85      177.81     50.15 o
   8  12  11       34.25        0.00     57.92 o
   9  12  11        0.77        0.00     64.24 o
  -9  13  11        2.02        0.00     47.12 o
  -8  13  11      137.44      175.23     44.95 o
  -7  13  11        2.99       14.13     37.75 o
  -6  13  11      110.04      142.71     44.55 o
  -5  13  11      145.08       61.52     37.30 o
  -4  13  11      838.03      857.59     53.59 o
  -3  13  11       44.59        0.00     30.78 o
  -2  13  11      450.57      349.68     36.70 o
  -1  13  11      251.54      280.86     30.95 o
   0  13  11      362.27      328.21     35.83 o
   1  13  11      455.31      479.33     44.50 o
   2  13  11      243.32      169.34     32.41 o
   3  13  11       36.71       75.81     41.69 o
   4  13  11        2.95        0.00     43.78 o
   5  13  11        8.74        0.00     44.32 o
   6  13  11       78.95       82.42     75.98 o
   7  13  11      185.74      250.07     70.94 o
   8  13  11        2.22        0.00     64.36 o
   9  13  11       96.13       58.81     62.64 o
  -9  14  11        3.70       67.28     45.10 o
  -8  14  11        1.01       26.90     42.89 o
  -7  14  11      106.55       88.51     41.20 o
  -6  14  11       23.75       36.93     38.07 o
  -5  14  11       17.98        0.00     36.74 o
  -4  14  11      259.36      147.08     44.99 o
  -3  14  11       21.87        0.00     39.16 o
  -2  14  11       11.88       52.09     29.77 o
  -1  14  11        6.99        0.00     30.48 o
   0  14  11        0.51       20.41     31.84 o
   1  14  11       78.78       73.30     34.50 o
   2  14  11        0.25        0.00     34.77 o
   3  14  11       60.66       35.95     43.81 o
   4  14  11       65.46      505.12    275.67 o
   5  14  11       97.90      151.13     60.45 o
   6  14  11       38.54       32.48     51.45 o
   7  14  11       97.02       92.19     58.17 o
   8  14  11        1.97        0.00     73.12 o
  -8  15  11        2.31        2.43     46.14 o
  -7  15  11        8.61        3.29     43.98 o
  -6  15  11        6.37        0.00     52.08 o
  -5  15  11      109.23      119.05     46.39 o
  -4  15  11       29.80        0.00     44.39 o
  -3  15  11      196.21      200.56     46.51 o
  -2  15  11      281.48      271.18     51.20 o
  -1  15  11       80.69       91.16     42.18 o
   0  15  11      189.04      205.63     38.75 o
   1  15  11        8.17        0.00     36.99 o
   2  15  11       43.31       36.78     35.60 o
   3  15  11        1.32        0.00     46.29 o
   4  15  11        6.26        0.00     47.37 o
   5  15  11       13.67       25.87     49.02 o
   6  15  11       19.18        0.00     56.47 o
   7  15  11        3.41        0.00     62.66 o
   8  15  11        1.84        0.00     64.07 o
  -7  16  11       20.89       20.04     55.11 o
  -6  16  11      134.53       57.26     51.01 o
  -5  16  11       62.50      123.11     73.24 o
  -4  16  11      176.09      165.16     48.67 o
  -3  16  11      206.77      111.71    141.56 o
  -2  16  11      243.01      291.01     67.75 o
  -1  16  11       85.62       52.93     59.45 o
   0  16  11        0.27       13.99     44.60 o
   1  16  11      205.18      194.25     41.81 o
   2  16  11      206.32      142.72     56.75 o
   3  16  11      146.14      160.56     56.33 o
   4  16  11        0.44       61.70     51.23 o
   5  16  11       21.25       35.27     56.51 o
   6  16  11       32.08       13.39     59.93 o
   7  16  11       21.24       96.15     70.48 o
  -6  17  11       35.04        0.00     53.11 o
  -5  17  11       80.17      125.44     58.31 o
  -4  17  11       44.85       36.14     55.58 o
  -3  17  11        0.01        0.00     60.42 o
  -2  17  11        3.94       56.99     82.20 o
  -1  17  11       47.67       79.89     66.80 o
   0  17  11        0.33       22.40    104.77 o
   1  17  11       96.91       80.12     49.18 o
   2  17  11       72.81       56.11     49.47 o
   3  17  11       28.79       69.98     54.19 o
   4  17  11       89.29      108.75     55.20 o
   5  17  11        0.86        0.00     58.35 o
   6  17  11        7.58       20.13     58.63 o
  -5  18  11        0.03        2.42     61.39 o
  -4  18  11        3.33        0.00     64.87 o
  -3  18  11       28.35      103.36     68.46 o
  -2  18  11        3.04        0.00     62.82 o
  -1  18  11        1.66        0.00     63.34 o
   0  18  11        6.85        5.74     68.73 o
   1  18  11        0.20        0.00     89.58 o
   2  18  11       35.11       35.97    106.84 o
   3  18  11        3.60        0.00     60.28 o
   4  18  11        0.01        0.00     70.97 o
   5  18  11       29.77       66.00     60.21 o
  -4  19  11        2.78        9.91     56.01 o
  -3  19  11        1.88        0.00     70.45 o
  -2  19  11       16.30       16.19     67.31 o
  -1  19  11       13.35       19.16     73.49 o
   0  19  11        8.87       55.14     70.69 o
   1  19  11        0.00      118.00     95.51 o
   2  19  11        2.14       12.05    112.78 o
   3  19  11        0.53        0.00    111.88 o
 -12   0  12        2.09        0.00     48.00 o
 -11   0  12       85.63      143.87     46.12 o
 -10   0  12       26.49       44.65     42.24 o
  -9   0  12     1126.23     1085.89     80.12 o
  -8   0  12      531.96      616.71     77.43 o
  -7   0  12       11.83       24.96     27.09 o
  -6   0  12      465.12      467.97     57.25 o
  -5   0  12     4251.46     4384.25    271.32 o
  -4   0  12      733.36      714.75     51.01 o
  -3   0  12     4026.73     4380.22    269.49 o
  -2   0  12      585.35      604.25     43.70 o
  -1   0  12     7960.56     7810.56    481.54 o
   0   0  12     6549.24     7482.97    538.83 o
   1   0  12    14654.21    15004.96   1075.19 o
   2   0  12      403.24      458.90    122.58 o
   3   0  12     5029.57     5620.06    407.34 o
   4   0  12     4929.28     4531.09    328.95 o
   5   0  12      134.89      157.66     41.46 o
   6   0  12       49.76        0.00     32.75 o
   7   0  12      383.34      357.11     49.92 o
   8   0  12      125.74      143.05     45.84 o
   9   0  12       89.10      180.88     53.74 o
  10   0  12       18.59        0.00     79.14 o
 -12   1  12        9.06       34.65     35.96 o
 -11   1  12        0.07       12.17     29.85 o
 -10   1  12        3.13       22.43     29.35 o
  -9   1  12       17.17        0.00     26.53 o
  -8   1  12      145.28      148.46     24.44 o
  -7   1  12        0.04        0.00     18.84 o
  -6   1  12      212.91      240.64     22.56 o
  -5   1  12      212.47      208.99     22.91 o
  -4   1  12      374.41      404.68     32.96 o
  -3   1  12      118.34      119.60     14.94 o
  -2   1  12       20.86       33.92     11.67 o
  -1   1  12       95.92       99.08     22.04 o
   0   1  12      176.72      209.81     15.79 o
   1   1  12      111.90      127.15     17.96 o
   2   1  12      402.25      424.03     32.74 o
   3   1  12        2.01        0.00     17.91 o
   4   1  12       22.26        0.00     19.60 o
   5   1  12      405.74      451.19     46.65 o
   6   1  12       19.21       22.18     23.30 o
   7   1  12        2.19        4.15     26.76 o
   8   1  12        2.77        0.00     31.44 o
   9   1  12       14.11       46.88     43.08 o
  10   1  12        6.23       51.68     59.21 o
 -12   2  12        1.85       78.14     39.07 o
 -11   2  12      115.89      141.03     37.87 o
 -10   2  12      361.92      355.18     35.55 o
  -9   2  12      252.79      268.49     29.87 o
  -8   2  12       52.32       31.84     22.88 o
  -7   2  12       37.94       10.53     19.87 o
  -6   2  12      173.24      197.41     21.68 o
  -5   2  12       39.91       20.35     21.09 o
  -4   2  12       99.66      123.46     17.74 o
  -3   2  12      515.42      552.80     40.89 o
  -2   2  12      275.76      238.03     17.60 o
  -1   2  12     1247.35     1262.03     55.08 o
   0   2  12        6.22        0.00     10.09 o
   1   2  12      250.97      244.20     18.20 o
   2   2  12      664.05      697.51     41.87 o
   3   2  12      117.29      269.66     89.32 o
   4   2  12        9.83       11.90     19.95 o
   5   2  12     2137.22     2240.84    118.89 o
   6   2  12       50.73       77.35     32.95 o
   7   2  12      501.65      460.94     38.74 o
   8   2  12      281.84      299.93     37.94 o
   9   2  12      460.25      476.58     65.63 o
  10   2  12      233.04      194.10     60.55 o
  11   2  12       61.40        0.00     67.85 o
 -12   3  12        4.02       17.66     39.08 o
 -11   3  12        2.06       12.33     37.19 o
 -10   3  12     1271.98     1383.23     71.22 o
  -9   3  12      589.95      524.50     38.06 o
  -8   3  12       77.01       75.21     23.67 o
  -7   3  12      121.51      113.53     22.82 o
  -6   3  12      152.27      184.35     41.60 o
  -5   3  12      892.09     1005.10     49.06 o
  -4   3  12     3722.02     3814.01    166.80 o
  -3   3  12     3169.70     3343.47    145.83 o
  -2   3  12      736.76      707.00     35.39 o
  -1   3  12      360.56      387.07     22.31 o
   0   3  12     1321.05     1467.12     64.28 o
   1   3  12     1481.05     1582.11     69.24 o
   2   3  12     4138.38     4500.08    206.05 o
   3   3  12      216.24      217.22     22.37 o
   4   3  12      195.30      175.85     23.87 o
   5   3  12      294.62      273.38     27.57 o
   6   3  12        2.01       28.18     24.56 o
   7   3  12        5.22        0.00     26.71 o
   8   3  12      197.79      185.44     53.25 o
   9   3  12      254.73      268.85     61.88 o
  10   3  12      217.68      330.42     71.03 o
  11   3  12       18.78        0.00     64.00 o
 -12   4  12       34.22      100.80     53.77 o
 -11   4  12       67.30       10.03     35.51 o
 -10   4  12      313.40      300.42     40.25 o
  -9   4  12      142.45      136.97     29.08 o
  -8   4  12      207.24      250.98     29.24 o
  -7   4  12        4.23        0.00     21.84 o
  -6   4  12      531.49      595.14     42.92 o
  -5   4  12        2.11        0.00     16.71 o
  -4   4  12      531.98      526.78     29.82 o
  -3   4  12      283.10      279.37     19.82 o
  -2   4  12       14.53       15.07     13.14 o
  -1   4  12     1110.50     1215.28     54.90 o
   0   4  12      281.27      317.61     30.13 o
   1   4  12       40.29        0.00     14.66 o
   2   4  12      922.57      955.11     49.34 o
   3   4  12      605.51      611.12     34.75 o
   4   4  12        3.29        0.00     19.88 o
   5   4  12     1675.82     1827.81     98.98 o
   6   4  12      813.79      825.07     60.48 o
   7   4  12       22.01        0.00     44.72 o
   8   4  12       13.22        0.00     51.00 o
   9   4  12       24.32       22.23     57.61 o
  10   4  12       10.58        0.00     62.99 o
  11   4  12       84.51       94.90     70.45 o
 -12   5  12      143.25      124.47     39.85 o
 -11   5  12      110.80      183.36     39.78 o
 -10   5  12       22.52       19.77     34.31 o
  -9   5  12       56.65       79.89     32.44 o
  -8   5  12     1051.63     1008.83     53.08 o
  -7   5  12      468.62      512.41     33.96 o
  -6   5  12       58.75       30.15     22.14 o
  -5   5  12      140.14      150.70     19.54 o
  -4   5  12       17.51        6.05     16.58 o
  -3   5  12      510.18      517.69     28.60 o
  -2   5  12      773.98      810.97     36.61 o
  -1   5  12        9.43        0.00     13.78 o
   0   5  12     3423.25     3372.81    146.52 o
   1   5  12       69.45      123.04     17.13 o
   2   5  12        6.31        5.62     16.05 o
   3   5  12      329.14      349.78     24.82 o
   4   5  12       24.13       49.45     20.37 o
   5   5  12        1.01        0.00     25.84 o
   6   5  12       11.92       65.58     37.99 o
   7   5  12       12.56       87.35     73.30 o
   8   5  12       54.88        8.22     49.41 o
   9   5  12      124.92      135.25     57.61 o
  10   5  12       16.06        0.00     61.02 o
  11   5  12       16.15        0.00     72.16 o
 -11   6  12      168.18       95.02     41.70 o
 -10   6  12      130.48       98.49     34.01 o
  -9   6  12      381.86      338.35     37.90 o
  -8   6  12      330.75      281.86     33.58 o
  -7   6  12        0.07        0.91     22.90 o
  -6   6  12        0.14       10.60     20.65 o
  -5   6  12      113.33      112.35     20.03 o
  -4   6  12      293.36      273.23     22.71 o
  -3   6  12      760.17      684.93     35.66 o
  -2   6  12      422.99      479.13     47.39 o
  -1   6  12     4160.05     4283.31    185.10 o
   0   6  12     5898.08     5508.23    239.35 o
   1   6  12       14.39       23.70     13.97 o
   2   6  12        1.67       22.42     16.79 o
   3   6  12      215.76      194.62     21.17 o
   4   6  12      121.48      139.77     24.35 o
   5   6  12       49.70       51.90     39.48 o
   6   6  12     1035.66      901.51     83.24 o
   7   6  12       69.01       65.79     50.81 o
   8   6  12      684.85      871.63     90.65 o
   9   6  12       49.82       21.64     57.03 o
  10   6  12       32.32       77.35     63.21 o
  11   6  12        6.26       46.71     73.27 o
 -11   7  12      102.73      108.97     70.71 o
 -10   7  12      341.49      297.14     40.78 o
  -9   7  12      166.58      201.40     36.53 o
  -8   7  12        4.19       30.29     29.73 o
  -7   7  12       53.36       49.03     26.63 o
  -6   7  12      119.61       93.75     23.23 o
  -5   7  12        8.24        0.00     19.40 o
  -4   7  12      183.34      191.93     23.26 o
  -3   7  12      293.93      300.77     25.36 o
  -2   7  12      814.43      774.60     38.87 o
  -1   7  12      371.93      417.54     27.75 o
   0   7  12     1276.19     1368.17     62.79 o
   1   7  12      605.13      637.79     33.18 o
   2   7  12       14.09        0.00     17.90 o
   3   7  12      216.80      218.78     26.41 o
   4   7  12      743.51      729.54     56.37 o
   5   7  12       15.25       10.92     38.73 o
   6   7  12     3076.21     2809.07    212.29 o
   7   7  12       11.85       34.59     47.80 o
   8   7  12       36.75        9.67     51.54 o
   9   7  12      210.82      163.43     64.57 o
  10   7  12       86.53       31.93     96.32 o
  11   7  12       97.55       28.90     70.55 o
 -11   8  12        1.84        0.00     41.67 o
 -10   8  12        8.92        3.72     47.93 o
  -9   8  12      150.44      109.52     32.18 o
  -8   8  12        5.91       30.01     34.57 o
  -7   8  12      192.06      202.19     34.77 o
  -6   8  12       33.16       39.62     24.96 o
  -5   8  12      295.34      229.85     36.40 o
  -4   8  12      138.47      162.53     20.66 o
  -3   8  12      241.20      279.56     33.35 o
  -2   8  12      545.12      612.19     33.59 o
  -1   8  12      422.07      453.95     36.27 o
   0   8  12       14.27       26.67     17.06 o
   1   8  12      537.20      569.51     31.86 o
   2   8  12      105.15      126.84     25.24 o
   3   8  12       46.38       46.73     23.15 o
   4   8  12        1.44       25.26     30.03 o
   5   8  12       88.23       56.63     39.47 o
   6   8  12      135.40      134.17     60.62 o
   7   8  12        0.40        3.21     51.16 o
   8   8  12        5.85       16.99     54.64 o
   9   8  12      289.13      260.28     66.58 o
  10   8  12       15.55        0.00     85.44 o
  11   8  12       31.57       91.30     70.90 o
 -11   9  12        6.23        0.00     54.47 o
 -10   9  12       70.14      111.92     58.57 o
  -9   9  12       69.27        0.00     57.45 o
  -8   9  12       14.19        0.00     30.79 o
  -7   9  12       11.30        3.78     28.57 o
  -6   9  12       26.04        0.00     25.91 o
  -5   9  12        1.83        0.00     20.84 o
  -4   9  12     1064.54     1139.22     55.62 o
  -3   9  12       30.28      100.70     42.28 o
  -2   9  12      622.18      624.72     35.20 o
  -1   9  12       35.74       27.23     18.64 o
   0   9  12      459.53      469.26     39.99 o
   1   9  12     1236.34     1409.52     72.35 o
   2   9  12       39.80       40.39     26.56 o
   3   9  12      825.42      760.59     59.84 o
   4   9  12       62.98       85.93     35.46 o
   5   9  12      146.76       92.53     49.46 o
   6   9  12      724.83      796.97     94.97 o
   7   9  12      169.56      158.93    120.51 o
   8   9  12      178.30      162.71     63.75 o
   9   9  12       20.48       59.47     67.20 o
  10   9  12       84.79       87.81     83.37 o
 -10  10  12       21.03       10.14     43.03 o
  -9  10  12       62.98       77.98     42.18 o
  -8  10  12      177.75      175.85     41.65 o
  -7  10  12      327.19      351.33     37.01 o
  -6  10  12        3.21        0.00     26.74 o
  -5  10  12       15.15       31.83     41.60 o
  -4  10  12     1839.69     1916.77     88.03 o
  -3  10  12     5694.79     5229.17    227.71 o
  -2  10  12      332.83      303.25     32.81 o
  -1  10  12       86.10       56.95     20.61 o
   0  10  12      149.74      138.11     30.83 o
   1  10  12     2482.63     2720.19    131.46 o
   2  10  12      678.06      773.69     61.17 o
   3  10  12      101.54      101.65     33.69 o
   4  10  12     1027.56      887.12     68.87 o
   5  10  12      272.20      308.68     57.79 o
   6  10  12      998.32     1101.19    100.90 o
   7  10  12       25.00       26.00     83.37 o
   8  10  12      157.67       75.05     56.84 o
   9  10  12       42.71      109.48    150.82 o
  10  10  12        0.77        0.00     63.53 o
 -10  11  12        4.59        0.00     54.38 o
  -9  11  12        4.57        0.00     56.65 o
  -8  11  12      267.96      219.28     44.31 o
  -7  11  12       13.14        0.00     31.07 o
  -6  11  12       11.40        0.00     28.73 o
  -5  11  12        9.29        2.67     27.01 o
  -4  11  12      304.43      258.31     30.40 o
  -3  11  12      259.23      273.70     27.43 o
  -2  11  12      319.96      277.59     25.44 o
  -1  11  12       41.55      108.15     24.97 o
   0  11  12      199.78      153.99     30.02 o
   1  11  12      309.45      272.30     72.43 o
   2  11  12       17.23        8.02     30.73 o
   3  11  12        4.43       16.61     33.55 o
   4  11  12      265.97      238.89     42.54 o
   5  11  12      163.83      183.53     42.74 o
   6  11  12        1.22        0.00     72.04 o
   7  11  12        0.29        0.00     56.10 o
   8  11  12       12.26       42.14     61.78 o
   9  11  12        0.87        0.00    111.25 o
  10  11  12       62.07      104.64     65.85 o
  -9  12  12        1.91        0.00     49.39 o
  -8  12  12        6.15        0.00     41.89 o
  -7  12  12        2.64        0.00     38.34 o
  -6  12  12        8.04       44.26     34.16 o
  -5  12  12       86.22       23.48     33.01 o
  -4  12  12       76.88      118.97     29.50 o
  -3  12  12      401.11      435.61     35.50 o
  -2  12  12      149.20      160.85     28.94 o
  -1  12  12       45.02       68.74     24.57 o
   0  12  12      383.67      387.23     33.42 o
   1  12  12       56.21        8.34     32.92 o
   2  12  12       17.18        0.00     33.20 o
   3  12  12       22.58        8.90     37.45 o
   4  12  12       26.62        0.00     40.35 o
   5  12  12       94.10       30.34     41.80 o
   6  12  12       28.30        0.00     54.71 o
   7  12  12       50.38       95.69     69.34 o
   8  12  12       20.62       44.80     92.72 o
   9  12  12       18.92        0.00     83.10 o
  -9  13  12        2.25        0.00     46.39 o
  -8  13  12       46.68        0.00     47.23 o
  -7  13  12       17.98       63.93     41.98 o
  -6  13  12        0.02       20.72     39.69 o
  -5  13  12      611.25      651.90     64.78 o
  -4  13  12      182.14      157.11     40.85 o
  -3  13  12        0.40        0.00     32.05 o
  -2  13  12      308.32      216.13     33.18 o
  -1  13  12     2642.79     2708.36    134.14 o
   0  13  12      203.28      169.85     32.83 o
   1  13  12       22.76       14.38     37.43 o
   2  13  12      295.62      285.85     45.29 o
   3  13  12      173.91      191.90     43.83 o
   4  13  12      212.37      226.24     49.70 o
   5  13  12      173.87      290.55     53.62 o
   6  13  12       35.96        0.00     68.62 o
   7  13  12      181.00      219.64     71.65 o
   8  13  12       13.27        0.00     61.45 o
   9  13  12        3.39        0.00     66.61 o
  -8  14  12       88.34       42.93     47.16 o
  -7  14  12        3.46       17.39     44.36 o
  -6  14  12       52.01       33.72     46.89 o
  -5  14  12        1.73        0.00     43.18 o
  -4  14  12        0.75        0.00     79.15 o
  -3  14  12       66.20       89.87     60.23 o
  -2  14  12      115.59      119.02     41.16 o
  -1  14  12        2.29        8.48     32.44 o
   0  14  12       98.38      152.77     35.47 o
   1  14  12       33.51        0.00     39.45 o
   2  14  12       31.14        0.00     39.94 o
   3  14  12      147.83      101.96     43.01 o
   4  14  12      156.77      185.07     51.66 o
   5  14  12        0.39        8.71     51.36 o
   6  14  12        0.44        0.00     56.65 o
   7  14  12       69.97       21.49     68.55 o
   8  14  12        1.15        0.00     68.14 o
  -8  15  12       13.64        0.00     46.76 o
  -7  15  12       46.48       23.10     43.41 o
  -6  15  12      116.75      115.84     51.10 o
  -5  15  12        4.42       12.76     47.17 o
  -4  15  12        6.49        0.00     47.01 o
  -3  15  12       22.93       31.42     47.69 o
  -2  15  12        5.53       39.81     56.21 o
  -1  15  12        7.11        0.00     41.82 o
   0  15  12        1.10        8.82     34.58 o
   1  15  12       19.41       49.15     43.46 o
   2  15  12       40.12       43.63     45.92 o
   3  15  12       46.14       49.42     46.55 o
   4  15  12        4.05       33.35     51.61 o
   5  15  12        2.66        5.28     54.12 o
   6  15  12        8.85       35.37     64.73 o
   7  15  12       20.52        0.00     96.41 o
  -7  16  12      223.54      225.40     61.04 o
  -6  16  12        3.36       25.84     52.65 o
  -5  16  12       48.15      112.41     54.32 o
  -4  16  12        2.60       56.68     51.64 o
  -3  16  12       60.03       90.73     61.47 o
  -2  16  12      110.24      117.48     64.66 o
  -1  16  12       28.08        7.38     59.39 o
   0  16  12       12.51       23.63     58.69 o
   1  16  12        0.29        0.00     44.15 o
   2  16  12        0.99       57.89     48.59 o
   3  16  12       13.01        0.00     49.43 o
   4  16  12        0.11       28.52     51.62 o
   5  16  12       29.69        0.00     54.59 o
   6  16  12        2.96        0.00     69.90 o
  -6  17  12       10.90        0.00     56.69 o
  -5  17  12        2.63       58.12     52.60 o
  -4  17  12        5.99        0.00     58.83 o
  -3  17  12       21.52       15.98     52.06 o
  -2  17  12       63.29      100.05     62.86 o
  -1  17  12       44.07       17.06     66.15 o
   0  17  12       11.89        0.00     88.86 o
   1  17  12       83.41       72.55     73.30 o
   2  17  12       63.55      142.84     59.77 o
   3  17  12       38.49        0.00     54.51 o
   4  17  12       41.88       58.91     52.41 o
   5  17  12        2.47        0.00     56.96 o
  -5  18  12       19.73        0.00     63.58 o
  -4  18  12        0.03        0.00     62.32 o
  -3  18  12        7.01        2.46     65.78 o
  -2  18  12       67.12       83.68     70.05 o
  -1  18  12       14.92       62.06     93.89 o
   0  18  12        1.05        0.00     97.49 o
   1  18  12        8.52        0.00     89.58 o
   2  18  12       47.08        0.00     65.30 o
   3  18  12        0.10        3.01     58.35 o
   4  18  12       30.41       68.48     60.67 o
  -3  19  12        0.27        0.00    108.01 o
  -2  19  12       17.56       33.10     92.81 o
  -1  19  12       14.14        0.00     84.18 o
   0  19  12        3.75        0.00     99.29 o
   1  19  12       32.12       61.34     96.05 o
   2  19  12       18.23      155.59    119.43 o
 -12   1  13       54.93       83.25     37.31 o
 -11   1  13      124.71      151.62     34.72 o
 -10   1  13        6.69       47.88     28.82 o
  -9   1  13      546.43      662.51     42.41 o
  -8   1  13      147.39      157.84     26.41 o
  -7   1  13        6.96       28.79     20.96 o
  -6   1  13      105.94       97.31     28.01 o
  -5   1  13       73.46      104.61     18.30 o
  -4   1  13      530.43      537.28     29.69 o
  -3   1  13      143.46      169.04     16.31 o
  -2   1  13      736.88      711.78     35.98 o
  -1   1  13       20.37       25.21     11.34 o
   0   1  13      611.22      583.52     37.44 o
   1   1  13       25.38       37.84     16.56 o
   2   1  13       19.13       29.59     18.47 o
   3   1  13     4074.43     4201.48    216.04 o
   4   1  13     2899.11     2938.17    153.53 o
   5   1  13      147.39      164.86     24.15 o
   6   1  13     1641.36     1584.80     87.70 o
   7   1  13        4.66        0.00     30.12 o
   8   1  13      260.16      219.58     53.69 o
   9   1  13       58.87        0.00     54.85 o
  10   1  13      361.30      390.16     81.93 o
 -12   2  13      186.52      184.95     41.57 o
 -11   2  13      113.25      134.94     39.03 o
 -10   2  13       31.83       24.84     29.68 o
  -9   2  13      132.71      137.76     28.18 o
  -8   2  13      286.02      292.32     36.10 o
  -7   2  13       40.14       29.96     21.75 o
  -6   2  13      208.37      222.93     30.27 o
  -5   2  13        0.11        5.86     17.24 o
  -4   2  13      480.63      471.22     27.92 o
  -3   2  13      360.66      362.71     23.16 o
  -2   2  13        6.50        0.00     18.84 o
  -1   2  13     2107.74     2031.35     83.69 o
   0   2  13       22.40        7.95     12.53 o
   1   2  13       33.87       73.54     19.50 o
   2   2  13     1465.13     1521.84     90.28 o
   3   2  13      429.94      430.98     31.54 o
   4   2  13      226.14      242.76     38.19 o
   5   2  13       43.92       18.51     23.21 o
   6   2  13      174.47      197.86     29.19 o
   7   2  13      472.18      479.82     40.66 o
   8   2  13        3.65        0.00     39.09 o
   9   2  13       31.69       45.57     55.95 o
  10   2  13       37.93       67.43     81.75 o
  11   2  13       21.07        0.00    101.63 o
 -12   3  13      166.59      184.09     40.60 o
 -11   3  13       68.47       74.18     36.33 o
 -10   3  13      117.38       88.43     31.67 o
  -9   3  13        1.87       92.42     29.55 o
  -8   3  13      962.43     1060.82     76.70 o
  -7   3  13       53.86       21.75     22.40 o
  -6   3  13        3.96        0.00     19.42 o
  -5   3  13      116.41      123.23     19.32 o
  -4   3  13        7.97        6.38     15.73 o
  -3   3  13       33.61       23.08     14.65 o
  -2   3  13      120.58       65.10     19.29 o
  -1   3  13        9.38       10.76     12.89 o
   0   3  13     1308.84     1356.28     65.78 o
   1   3  13      434.22      394.47     29.32 o
   2   3  13      154.23      138.84     20.50 o
   3   3  13      737.42      739.75     45.20 o
   4   3  13       52.77       14.92     20.80 o
   5   3  13     1054.81      974.88     85.80 o
   6   3  13      794.57      907.07     75.99 o
   7   3  13       29.64       32.12     31.90 o
   8   3  13      169.03      149.83     54.55 o
   9   3  13      198.41       88.73     55.85 o
  10   3  13      136.03      104.03    127.80 o
  11   3  13       39.01       15.27     80.49 o
 -11   4  13       61.39       64.60     43.03 o
 -10   4  13      107.89       95.76     34.59 o
  -9   4  13      125.01       99.40     31.75 o
  -8   4  13       14.57        0.81     24.02 o
  -7   4  13      103.43      107.27     23.72 o
  -6   4  13       31.93       32.21     20.64 o
  -5   4  13       74.05       73.96     18.46 o
  -4   4  13     1045.40      970.10     47.51 o
  -3   4  13      572.32      503.08     29.06 o
  -2   4  13      454.53      438.89     25.81 o
  -1   4  13     1051.57     1049.34     49.81 o
   0   4  13       70.21       51.29     16.05 o
   1   4  13      289.49      325.77     23.10 o
   2   4  13       60.61       45.96     19.31 o
   3   4  13      144.44      124.33     29.40 o
   4   4  13      196.20      205.01     25.05 o
   5   4  13      261.54      238.88     28.13 o
   6   4  13        3.37       28.86     29.98 o
   7   4  13     2494.59     2340.68    180.77 o
   8   4  13       20.61        8.56     49.17 o
   9   4  13      473.73      491.68     70.94 o
  10   4  13      192.39      215.16     63.22 o
  11   4  13        0.54       16.28     71.86 o
 -11   5  13       84.98       87.30     38.28 o
 -10   5  13      384.76      436.15     54.41 o
  -9   5  13        8.84       42.67     35.27 o
  -8   5  13        8.82        0.00     26.47 o
  -7   5  13        4.47        0.00     23.45 o
  -6   5  13       51.84       46.75     20.89 o
  -5   5  13      364.19      330.83     33.67 o
  -4   5  13      285.03      273.26     22.25 o
  -3   5  13        5.44       16.01     15.95 o
  -2   5  13       55.37       77.52     15.79 o
  -1   5  13     1167.04     1198.88     60.39 o
   0   5  13     1417.63     1475.81     73.62 o
   1   5  13       28.90       48.62     16.22 o
   2   5  13      148.47      113.57     19.86 o
   3   5  13        4.47        0.00     19.73 o
   4   5  13       15.99       16.50     21.95 o
   5   5  13      691.07      694.60    116.11 o
   6   5  13        1.90       33.22     39.84 o
   7   5  13       90.99       86.31     50.45 o
   8   5  13      409.61      558.47    148.03 o
   9   5  13       52.44       54.86     88.95 o
  10   5  13       20.48        0.00     61.90 o
  11   5  13      156.64       70.07    117.64 o
 -11   6  13        8.76        0.00     37.81 o
 -10   6  13        6.85        0.00     35.37 o
  -9   6  13      168.40      187.83     46.30 o
  -8   6  13        0.46       17.68     28.31 o
  -7   6  13       85.75       80.05     36.97 o
  -6   6  13       26.68       38.33     21.64 o
  -5   6  13       22.50       38.86     20.34 o
  -4   6  13      456.67      431.00     37.45 o
  -3   6  13        2.97        0.00     16.22 o
  -2   6  13      815.38      926.19     45.04 o
  -1   6  13     1281.34     1270.36     64.17 o
   0   6  13       10.81        0.00     16.60 o
   1   6  13      420.13      414.01     27.63 o
   2   6  13       93.19       77.53     19.24 o
   3   6  13      294.29      277.85     26.79 o
   4   6  13        0.32        0.00     27.99 o
   5   6  13      319.77      400.85     69.52 o
   6   6  13       85.71       55.56     49.73 o
   7   6  13       23.44       14.60     56.39 o
   8   6  13       35.00        0.00     90.48 o
   9   6  13        2.19        0.00     72.94 o
  10   6  13       16.55        5.67     65.09 o
  11   6  13      221.92      277.06     74.95 o
 -11   7  13       66.88      165.02     54.63 o
 -10   7  13        0.17        6.70     32.97 o
  -9   7  13      238.24      383.64     54.40 o
  -8   7  13       23.68       10.61     32.33 o
  -7   7  13      200.15      206.12     39.98 o
  -6   7  13        0.39        0.00     22.64 o
  -5   7  13       11.35       26.88     21.20 o
  -4   7  13      439.26      381.79     27.17 o
  -3   7  13      781.95      819.98     46.78 o
  -2   7  13      917.03     1082.53     51.59 o
  -1   7  13      871.25      907.15     56.00 o
   0   7  13        3.69        0.00     17.50 o
   1   7  13      112.93       98.40     19.02 o
   2   7  13      765.30      710.64     39.97 o
   3   7  13       19.48        0.00     26.06 o
   4   7  13      268.22      269.69     43.09 o
   5   7  13     5717.05     5572.95    407.15 o
   6   7  13     4175.21     4178.61    311.00 o
   7   7  13      121.61      104.12     55.06 o
   8   7  13      258.96      167.04     62.82 o
   9   7  13      190.62      137.98     63.34 o
  10   7  13      492.13      447.63    114.76 o
  11   7  13      114.95       84.85     84.27 o
 -11   8  13       19.39        0.00     60.65 o
 -10   8  13        6.63        0.00     42.77 o
  -9   8  13      113.09       91.89     34.61 o
  -8   8  13      295.26      243.89     35.03 o
  -7   8  13      111.61      104.33     29.18 o
  -6   8  13      160.48      161.80     26.56 o
  -5   8  13       53.55       39.85     21.63 o
  -4   8  13       13.25       57.59     20.58 o
  -3   8  13      406.86      451.54     29.86 o
  -2   8  13      101.16       75.41     20.25 o
  -1   8  13      660.04      696.06     37.58 o
   0   8  13      135.00      151.01     21.28 o
   1   8  13     1527.52     1572.31     78.42 o
   2   8  13       43.33       72.68     24.56 o
   3   8  13       18.31       48.48     32.54 o
   4   8  13        6.97       62.81     40.67 o
   5   8  13       71.56       93.49     41.68 o
   6   8  13      148.99      110.81     73.93 o
   7   8  13      141.46      119.22     51.01 o
   8   8  13      162.33       64.31     58.80 o
   9   8  13       78.33       96.09     63.91 o
  10   8  13        2.42        0.00     70.58 o
 -10   9  13       38.68        0.00     44.15 o
  -9   9  13        1.18        0.00     36.16 o
  -8   9  13      508.07      481.61     57.44 o
  -7   9  13        4.81        0.00     34.87 o
  -6   9  13       72.80       64.15     35.23 o
  -5   9  13      367.77      373.00     40.39 o
  -4   9  13      329.20      309.32     26.80 o
  -3   9  13      491.62      511.27     46.49 o
  -2   9  13       44.08       34.47     22.39 o
  -1   9  13      125.41      121.14     20.41 o
   0   9  13      559.67      542.47     34.95 o
   1   9  13      578.99      614.67     78.38 o
   2   9  13      928.62      997.94     60.82 o
   3   9  13        1.32        6.26     30.66 o
   4   9  13        2.38        0.00     55.58 o
   5   9  13     1294.60     1357.65    113.08 o
   6   9  13       50.80      119.06     48.50 o
   7   9  13        0.02        0.00     57.25 o
   8   9  13       13.51       64.23     59.98 o
   9   9  13        1.05       85.12     64.96 o
  10   9  13        1.71      137.24     74.48 o
 -10  10  13       40.42       11.29     46.24 o
  -9  10  13       89.00       59.16     42.45 o
  -8  10  13        0.10       31.83     38.66 o
  -7  10  13       26.54       21.10     35.69 o
  -6  10  13       61.40       45.21     27.72 o
  -5  10  13      317.68      316.08     33.26 o
  -4  10  13     1345.12     1291.34     63.49 o
  -3  10  13     3182.80     3086.53    136.47 o
  -2  10  13      785.40      775.69     43.45 o
  -1  10  13       18.64       18.88     20.93 o
   0  10  13      498.66      493.04     38.81 o
   1  10  13      364.14      399.53     60.35 o
   2  10  13     2173.48     2094.67    135.17 o
   3  10  13      357.54      325.62     48.94 o
   4  10  13     2366.08     2244.63    174.21 o
   5  10  13        4.77        0.00     47.50 o
   6  10  13      349.65      305.28    132.83 o
   7  10  13      643.54      588.87     79.14 o
   8  10  13        7.22        0.00     56.34 o
   9  10  13       25.07       24.46     66.07 o
  10  10  13        2.85       25.14     65.69 o
 -10  11  13       18.30        0.00     43.69 o
  -9  11  13      153.26      103.83     43.19 o
  -8  11  13       89.11       31.48     39.68 o
  -7  11  13        3.87        4.51     35.25 o
  -6  11  13       49.37       36.79     31.79 o
  -5  11  13        0.01        2.09     29.11 o
  -4  11  13       19.24        4.54     27.11 o
  -3  11  13       68.76       67.36     22.85 o
  -2  11  13       12.54        0.00     23.96 o
  -1  11  13        7.29        0.00     23.07 o
   0  11  13      912.54      806.43     52.75 o
   1  11  13      364.15      380.54     58.19 o
   2  11  13       10.09       35.10     36.29 o
   3  11  13       20.03       45.87     37.63 o
   4  11  13      107.02       97.14     49.09 o
   5  11  13       59.82       81.49     50.90 o
   6  11  13        0.72        0.00     52.59 o
   7  11  13        1.41       40.88     56.00 o
   8  11  13      125.73      205.67     95.87 o
   9  11  13       21.07       36.57     67.29 o
  -9  12  13       14.78        0.00     56.90 o
  -8  12  13       91.71       69.97     44.41 o
  -7  12  13      255.19      280.75     71.66 o
  -6  12  13      160.46      115.95     37.45 o
  -5  12  13       67.82      109.57     32.17 o
  -4  12  13       28.93        3.55     29.26 o
  -3  12  13      183.79      187.68     29.67 o
  -2  12  13      105.07      106.99     27.19 o
  -1  12  13      158.53      161.73     36.94 o
   0  12  13        0.00       49.81     32.01 o
   1  12  13        3.07        0.00     33.87 o
   2  12  13      559.24      488.42     59.33 o
   3  12  13      127.27      160.05     41.69 o
   4  12  13      165.27      177.17     51.19 o
   5  12  13        0.19        0.00     55.25 o
   6  12  13        0.83        0.00     52.37 o
   7  12  13       56.57       67.71     58.75 o
   8  12  13       69.61       27.82     68.71 o
   9  12  13       10.70        6.49     70.07 o
  -9  13  13       79.77       48.73     49.36 o
  -8  13  13       28.82        0.00     59.28 o
  -7  13  13       71.43      172.82     44.02 o
  -6  13  13      175.91      206.51     43.03 o
  -5  13  13        5.96       29.58     37.83 o
  -4  13  13       50.56       23.33     33.85 o
  -3  13  13        5.61        0.00     34.06 o
  -2  13  13      157.10      112.89     29.81 o
  -1  13  13       53.23      128.04     61.08 o
   0  13  13        2.18       18.89     36.68 o
   1  13  13      260.16      183.81     41.52 o
   2  13  13        2.40       16.80     39.18 o
   3  13  13      319.74      253.17     75.95 o
   4  13  13       11.62        1.04     48.94 o
   5  13  13        0.00        0.00     94.07 o
   6  13  13        1.70        0.00     73.30 o
   7  13  13       74.51      110.88     65.75 o
   8  13  13        6.92        0.00     66.01 o
  -8  14  13        0.75        0.00     50.42 o
  -7  14  13      120.83      113.22     44.94 o
  -6  14  13       62.52        5.13     42.80 o
  -5  14  13        3.89        0.00     46.80 o
  -4  14  13        2.14        0.00     43.81 o
  -3  14  13      275.03      251.78     46.19 o
  -2  14  13        1.20        0.00     35.47 o
  -1  14  13       91.29       20.79     38.13 o
   0  14  13      140.07      118.41     41.83 o
   1  14  13       47.37       22.01     39.66 o
   2  14  13       98.78       97.03     41.91 o
   3  14  13        1.30       26.25     47.27 o
   4  14  13        4.71       11.49     54.67 o
   5  14  13        0.48        0.00     58.87 o
   6  14  13       21.63       49.50     66.61 o
   7  14  13       67.31        0.08    101.09 o
   8  14  13        0.14       26.24     68.26 o
  -7  15  13       45.30       29.99     53.68 o
  -6  15  13       71.62       11.41     54.26 o
  -5  15  13       35.14       72.27     53.53 o
  -4  15  13        6.56        6.83     47.75 o
  -3  15  13       74.38       59.55     49.70 o
  -2  15  13       26.98       52.66     53.29 o
  -1  15  13       19.52       72.51     52.64 o
   0  15  13        8.50       18.18     40.81 o
   1  15  13       16.17        9.18     42.81 o
   2  15  13       32.21       32.00     45.58 o
   3  15  13        9.25       38.05     47.76 o
   4  15  13        0.12        0.00     61.24 o
   5  15  13       33.08       33.80     66.94 o
   6  15  13        1.67       20.50     86.52 o
   7  15  13       15.21        0.00     67.43 o
  -6  16  13        2.62        0.73     55.65 o
  -5  16  13       12.58        8.04     51.50 o
  -4  16  13       31.44       68.28     52.94 o
  -3  16  13        1.27        0.00     60.63 o
  -2  16  13        5.69       53.42     80.04 o
  -1  16  13        4.40        0.00     79.68 o
   0  16  13        0.02        0.00     55.08 o
   1  16  13       12.04       32.13     47.55 o
   2  16  13        5.81        0.00     50.45 o
   3  16  13       79.44      117.36     52.29 o
   4  16  13       15.35        0.00     64.29 o
   5  16  13        8.90        0.00     63.43 o
   6  16  13        0.00       11.10     67.25 o
  -5  17  13        8.20        0.00     53.12 o
  -4  17  13        8.00        0.00    112.24 o
  -3  17  13       15.40       66.91     84.36 o
  -2  17  13       59.97      136.34     79.50 o
  -1  17  13        1.40        0.00     89.40 o
   0  17  13        2.36        0.00     93.53 o
   1  17  13       41.03        0.00     59.92 o
   2  17  13        0.03        0.00     53.75 o
   3  17  13       16.37       58.23     59.66 o
   4  17  13       45.68       68.49     71.41 o
   5  17  13        0.00        0.00     77.07 o
  -4  18  13       27.99       76.20     64.33 o
  -3  18  13        3.25        0.00     87.42 o
  -2  18  13       23.40       62.42     89.94 o
  -1  18  13       21.61       80.76     96.23 o
   0  18  13       91.80      105.22    101.81 o
   1  18  13       19.42        0.00    105.22 o
   2  18  13        0.77        0.00     71.76 o
   3  18  13       28.12       20.74     57.01 o
  -1  19  13        0.79        0.00     97.31 o
   0  19  13        1.94       69.25    104.68 o
   1  19  13        0.05        0.00     97.13 o
 -11   0  14      631.26      580.64     66.05 o
 -10   0  14        0.37        0.00     44.56 o
  -9   0  14      115.42       39.99     37.91 o
  -8   0  14      381.44      414.25     67.62 o
  -7   0  14       68.74       61.45     44.46 o
  -6   0  14       27.97       34.45     28.38 o
  -5   0  14     1265.08     1293.52     86.88 o
  -4   0  14     2842.46     2979.23    183.39 o
  -3   0  14     1846.24     1724.34    111.77 o
  -2   0  14      169.98      178.03     24.37 o
  -1   0  14     3609.60     3682.58    268.95 o
   0   0  14      712.93      820.68    144.26 o
   1   0  14     4817.29     5084.38    369.64 o
   2   0  14      346.61      430.71     51.98 o
   3   0  14     1327.99     1505.98    116.52 o
   4   0  14       11.53        2.00     30.58 o
   5   0  14     1041.25     1203.81     98.03 o
   6   0  14     3091.17     3375.35    250.44 o
   7   0  14       11.03       52.20     44.51 o
   8   0  14       27.32       22.12     80.58 o
   9   0  14       90.95       61.58     58.81 o
 -11   1  14       48.45       23.36     33.59 o
 -10   1  14      100.83       50.27     30.45 o
  -9   1  14      199.39      194.92     33.66 o
  -8   1  14        0.03        6.56     24.94 o
  -7   1  14       86.71      111.15     23.96 o
  -6   1  14       83.44       91.39     20.78 o
  -5   1  14        1.89        0.00     18.06 o
  -4   1  14      209.20      224.57     28.66 o
  -3   1  14      109.01       97.70     20.03 o
  -2   1  14      154.35      143.45     15.40 o
  -1   1  14        8.42        0.00     18.26 o
   0   1  14       30.62        7.08     31.15 o
   1   1  14        7.99       23.99     22.15 o
   2   1  14       91.02      113.94     20.21 o
   3   1  14       18.21       17.82     20.08 o
   4   1  14        6.96        0.75     22.07 o
   5   1  14       36.43       26.01     25.15 o
   6   1  14      207.60      229.88     42.21 o
   7   1  14      185.15      171.57     32.39 o
   8   1  14        0.39        0.00     33.83 o
   9   1  14       22.45       56.40     58.85 o
  10   1  14       15.92       43.51     64.05 o
 -11   2  14      249.12      393.03     45.74 o
 -10   2  14      167.85      129.78     33.49 o
  -9   2  14       26.57       18.62     27.10 o
  -8   2  14      151.01      162.15     27.44 o
  -7   2  14      243.88      208.37     25.02 o
  -6   2  14        0.91        0.00     19.89 o
  -5   2  14      134.15      155.64     22.65 o
  -4   2  14       13.30       32.26     16.18 o
  -3   2  14      376.50      347.01     24.20 o
  -2   2  14       45.12       98.17     17.79 o
  -1   2  14      285.40      279.77     25.49 o
   0   2  14     1024.47      993.20     56.56 o
   1   2  14      821.12      734.92     44.87 o
   2   2  14       15.28       16.70     19.10 o
   3   2  14      188.56      241.98     26.48 o
   4   2  14      765.98      792.29     49.34 o
   5   2  14       56.73        7.48     24.98 o
   6   2  14     1719.29     1686.94     92.86 o
   7   2  14       69.07      138.89     64.58 o
   8   2  14       18.24        0.00     51.68 o
   9   2  14       41.53        0.00     58.56 o
  10   2  14        3.57        0.00     64.25 o
  11   2  14        0.78        0.00    101.09 o
 -11   3  14       52.61       81.34     37.40 o
 -10   3  14       20.70       25.58     32.59 o
  -9   3  14       67.80       57.77     35.97 o
  -8   3  14      136.35       66.83     27.97 o
  -7   3  14       53.66      111.48     27.46 o
  -6   3  14       99.76       74.65     21.95 o
  -5   3  14     1006.06     1010.73     49.02 o
  -4   3  14     4311.52     4273.26    204.72 o
  -3   3  14      243.53      259.03     20.37 o
  -2   3  14      122.60      125.78     18.85 o
  -1   3  14      278.40      242.73     24.17 o
   0   3  14      453.90      482.46     33.23 o
   1   3  14      103.68      107.90     40.79 o
   2   3  14       63.16       68.14     21.41 o
   3   3  14        0.32        0.00     20.10 o
   4   3  14        1.97       10.26     22.21 o
   5   3  14      258.50      236.74     28.50 o
   6   3  14      657.10      650.40     72.77 o
   7   3  14      531.45      464.72     47.35 o
   8   3  14      316.07      314.28     61.82 o
   9   3  14      293.59      313.17     67.46 o
  10   3  14      134.39      172.22     65.19 o
  11   3  14       23.24       83.71     68.67 o
 -11   4  14      135.09      117.32     40.33 o
 -10   4  14       71.08       72.02     36.43 o
  -9   4  14      176.71      156.98     32.74 o
  -8   4  14      239.24      236.91     40.02 o
  -7   4  14      514.19      591.35     37.64 o
  -6   4  14       66.01       30.16     21.58 o
  -5   4  14     1075.03      995.57     49.42 o
  -4   4  14      842.86      880.94     44.28 o
  -3   4  14        0.06       23.86     18.29 o
  -2   4  14       16.16        0.00     17.06 o
  -1   4  14      476.69      540.77     32.08 o
   0   4  14     2865.54     2656.95    139.04 o
   1   4  14      104.16      118.62     21.17 o
   2   4  14      245.05      215.64     54.51 o
   3   4  14      269.95      301.09     28.14 o
   4   4  14      559.58      486.45     36.88 o
   5   4  14      766.26      858.16     75.99 o
   6   4  14      848.74      924.02     67.94 o
   7   4  14     1459.81     1581.41    129.69 o
   8   4  14       32.50        0.00     54.58 o
   9   4  14      115.78      205.32     65.03 o
  10   4  14      186.35      178.41     88.41 o
  11   4  14      205.08      261.87     77.75 o
 -11   5  14      394.66      403.49     49.27 o
 -10   5  14        1.04        0.00     40.70 o
  -9   5  14      636.92      782.25     68.08 o
  -8   5  14        9.64        1.44     26.46 o
  -7   5  14      560.15      576.56     38.22 o
  -6   5  14       59.24       45.31     21.42 o
  -5   5  14      210.04      168.03     22.46 o
  -4   5  14        3.62        0.00     18.19 o
  -3   5  14       92.66       72.25     18.76 o
  -2   5  14      100.89       77.49     18.71 o
  -1   5  14      657.63      737.35     41.14 o
   0   5  14      349.58      357.86     29.92 o
   1   5  14      584.32      620.34     60.44 o
   2   5  14       55.45        8.88     21.69 o
   3   5  14        0.04        0.00     22.34 o
   4   5  14       26.98       28.99     23.91 o
   5   5  14       49.83       15.09     29.40 o
   6   5  14      123.60      158.64     49.15 o
   7   5  14      111.63       52.07     46.82 o
   8   5  14      126.62      139.67     56.43 o
   9   5  14        9.43       66.08     63.51 o
  10   5  14        0.54       13.33     72.76 o
  11   5  14        0.59       40.11     98.21 o
 -11   6  14      240.29      212.07     42.45 o
 -10   6  14      149.99      164.16     46.81 o
  -9   6  14       31.91        2.18     36.19 o
  -8   6  14       66.64       76.56     35.03 o
  -7   6  14      161.99      180.46     51.29 o
  -6   6  14      194.59      254.32     27.79 o
  -5   6  14       10.57        0.00     24.88 o
  -4   6  14      695.21      651.44     36.73 o
  -3   6  14       50.90       60.29     18.53 o
  -2   6  14        0.27        0.00     17.08 o
  -1   6  14      798.04      714.26     40.07 o
   0   6  14        0.02       10.97     17.47 o
   1   6  14       15.19        9.02     20.70 o
   2   6  14      515.42      474.31     47.23 o
   3   6  14      220.75      209.35     25.96 o
   4   6  14        8.83        0.00     41.24 o
   5   6  14     3175.63     3218.69    241.41 o
   6   6  14       69.74       95.35     47.40 o
   7   6  14       18.82        0.00     49.56 o
   8   6  14       43.28      131.67     57.52 o
   9   6  14      154.96      145.62     62.42 o
  10   6  14      208.65      135.83     67.84 o
 -11   7  14       15.97       91.39     45.26 o
 -10   7  14        0.41        0.00     36.81 o
  -9   7  14      127.07      145.83     37.71 o
  -8   7  14      127.41      102.30     34.22 o
  -7   7  14        0.37        0.00     27.27 o
  -6   7  14       58.98      129.93     25.71 o
  -5   7  14      217.50      188.34     24.56 o
  -4   7  14      117.55       86.78     20.70 o
  -3   7  14       10.36       15.48     18.94 o
  -2   7  14        9.31        0.00     19.42 o
  -1   7  14       40.72       46.61     19.12 o
   0   7  14      131.74      123.87     21.02 o
   1   7  14     1260.15     1293.76     72.66 o
   2   7  14      759.72      740.15     54.24 o
   3   7  14       41.93       38.41     27.38 o
   4   7  14     1903.05     1975.95    152.64 o
   5   7  14      417.67      364.45     54.63 o
   6   7  14     2608.52     2711.65    234.28 o
   7   7  14      874.90      831.05    131.58 o
   8   7  14       17.13        0.00     58.87 o
   9   7  14       32.25       93.21     62.74 o
  10   7  14       21.63        0.00     69.31 o
 -10   8  14        8.23        0.00     38.83 o
  -9   8  14      297.95      395.79     44.03 o
  -8   8  14        2.08       13.86     32.82 o
  -7   8  14        0.13       16.37     36.32 o
  -6   8  14        7.66        9.78     26.01 o
  -5   8  14      128.92      113.31     24.25 o
  -4   8  14      119.77       90.06     22.31 o
  -3   8  14      128.68      167.26     22.37 o
  -2   8  14       36.69       37.74     21.46 o
  -1   8  14       46.80       43.54     20.03 o
   0   8  14     1663.84     1565.38     78.14 o
   1   8  14      219.94      268.78     34.87 o
   2   8  14      313.56      282.41     34.67 o
   3   8  14      213.54      127.96     31.25 o
   4   8  14        2.70        0.00     39.03 o
   5   8  14       92.25       92.51     44.37 o
   6   8  14        8.45        0.00     53.60 o
   7   8  14      151.55      223.08     61.64 o
   8   8  14       57.36      101.99     63.83 o
   9   8  14       40.71      117.06     65.40 o
  10   8  14      106.35       59.08     66.03 o
 -10   9  14       42.27        3.09     59.25 o
  -9   9  14        9.61        0.00     49.57 o
  -8   9  14       48.15        0.00     33.67 o
  -7   9  14       21.03       25.26     38.03 o
  -6   9  14       19.88        8.59     29.41 o
  -5   9  14        2.27        0.00     45.94 o
  -4   9  14      896.17      850.86     46.08 o
  -3   9  14        0.71        7.17     26.75 o
  -2   9  14       86.37       70.05     22.82 o
  -1   9  14        3.80        0.00     21.28 o
   0   9  14      439.45      426.04     35.65 o
   1   9  14       29.58       16.76     24.81 o
   2   9  14      350.92      376.36     86.38 o
   3   9  14      347.26      241.32     44.79 o
   4   9  14      266.31      223.25     47.20 o
   5   9  14       17.25        0.00     44.18 o
   6   9  14       10.92        0.00     53.22 o
   7   9  14      102.46       89.48     68.26 o
   8   9  14      253.70      246.21     62.21 o
   9   9  14        4.80       24.63     69.39 o
  10   9  14        0.06        0.00     67.75 o
 -10  10  14       15.37       13.95     43.91 o
  -9  10  14        1.07        0.00     58.67 o
  -8  10  14        0.71        0.00     38.97 o
  -7  10  14       30.98       58.83     33.98 o
  -6  10  14     1052.93     1066.02     62.75 o
  -5  10  14        4.65        0.00     28.27 o
  -4  10  14      869.03      826.80     50.21 o
  -3  10  14       30.11       33.15     23.15 o
  -2  10  14      280.57      301.99     29.67 o
  -1  10  14       94.19      113.64     35.78 o
   0  10  14       76.95       75.78     27.44 o
   1  10  14      168.29      144.01     33.44 o
   2  10  14     1307.90     1111.34     97.00 o
   3  10  14     1790.42     1509.08    146.50 o
   4  10  14       11.38        0.00     43.77 o
   5  10  14       51.18       28.56     82.92 o
   6  10  14        8.59        5.06     65.20 o
   7  10  14       28.79        0.00     53.29 o
   8  10  14      152.41      240.21     63.71 o
   9  10  14       23.83        0.00     66.60 o
  -9  11  14       15.86        0.00     47.25 o
  -8  11  14       18.80        0.00     37.97 o
  -7  11  14      155.13      120.23     39.77 o
  -6  11  14      160.40      173.15     36.80 o
  -5  11  14      123.64      109.00     32.40 o
  -4  11  14      366.31      453.76     64.92 o
  -3  11  14      192.38      192.72     26.91 o
  -2  11  14      476.91      501.53     41.56 o
  -1  11  14      599.02      666.02     52.74 o
   0  11  14      797.17      838.16     55.50 o
   1  11  14       14.17      128.82     75.01 o
   2  11  14      444.15      399.77     57.25 o
   3  11  14      119.89       73.02     47.47 o
   4  11  14        4.03        0.00     48.27 o
   5  11  14        1.92        1.14     55.04 o
   6  11  14        0.58        0.00     54.69 o
   7  11  14        0.55        0.00     59.20 o
   8  11  14        3.27       38.90     62.62 o
   9  11  14       39.79       82.18     64.64 o
  -9  12  14        8.22        0.00     44.74 o
  -8  12  14       19.68        0.00     41.75 o
  -7  12  14       23.79        5.14     42.00 o
  -6  12  14       83.82       84.95     39.21 o
  -5  12  14       15.78       33.76     31.51 o
  -4  12  14      326.13      340.45     35.27 o
  -3  12  14       61.37       21.04     29.24 o
  -2  12  14       30.60       10.35     30.31 o
  -1  12  14       22.56       36.08     30.57 o
   0  12  14       12.96       15.00     34.31 o
   1  12  14       42.17       53.47     35.85 o
   2  12  14      118.16       37.32     45.90 o
   3  12  14       53.84       89.18     60.98 o
   4  12  14        4.95       22.33     59.63 o
   5  12  14        1.22        0.00     54.28 o
   6  12  14        0.62       43.09     58.75 o
   7  12  14        9.21        0.50     61.33 o
   8  12  14        0.00       44.51     65.92 o
  -8  13  14       31.54        0.00     44.79 o
  -7  13  14       51.83       71.66     46.63 o
  -6  13  14        3.05       36.76     48.70 o
  -5  13  14      123.89       62.55     41.50 o
  -4  13  14     1366.85     1449.50     90.58 o
  -3  13  14      171.06      202.53     44.77 o
  -2  13  14       29.85        0.00     30.33 o
  -1  13  14      226.08      233.54     67.98 o
   0  13  14        0.47        0.00     37.72 o
   1  13  14      507.23      400.50     79.81 o
   2  13  14        6.47        0.00     44.74 o
   3  13  14       21.72       12.13     47.87 o
   4  13  14        0.98        2.31     57.65 o
   5  13  14        8.40        0.00     53.47 o
   6  13  14        1.09        0.00     90.83 o
   7  13  14       11.90       41.60     63.27 o
   8  13  14        0.06        2.95     63.41 o
  -7  14  14        3.96        0.00     45.44 o
  -6  14  14       96.08      199.79    123.95 o
  -5  14  14       69.23       48.34     48.70 o
  -4  14  14        3.94       14.93     45.95 o
  -3  14  14        3.57       33.89     49.24 o
  -2  14  14        0.18        0.00     40.77 o
  -1  14  14       37.93       78.39     40.69 o
   0  14  14        0.60        0.00     40.96 o
   1  14  14        7.01        7.60     43.08 o
   2  14  14      134.29      180.15     57.86 o
   3  14  14      232.29      244.38     59.54 o
   4  14  14        2.91        5.61     57.01 o
   5  14  14       16.12        7.28     59.85 o
   6  14  14       13.49       48.91    101.63 o
   7  14  14       25.64       24.42     66.50 o
  -7  15  14       12.06        0.00     57.91 o
  -6  15  14       13.40       24.10     56.90 o
  -5  15  14       51.50        0.00     53.89 o
  -4  15  14        5.60        0.00     52.20 o
  -3  15  14       12.07       28.24     52.86 o
  -2  15  14       50.66       32.76     52.42 o
  -1  15  14       12.84        0.00     53.00 o
   0  15  14        0.21       45.72     44.70 o
   1  15  14       57.89      162.70     93.17 o
   2  15  14       97.52      154.02     59.36 o
   3  15  14       98.91      169.46     76.54 o
   4  15  14        3.25        0.00     62.95 o
   5  15  14       78.88      140.42     69.49 o
   6  15  14       58.44       79.64     72.42 o
  -6  16  14        1.83        0.00     58.96 o
  -5  16  14       28.51        0.00     55.34 o
  -4  16  14        5.91       60.08     82.38 o
  -3  16  14       22.12        0.00     80.40 o
  -2  16  14       52.74       26.08     82.20 o
  -1  16  14        8.19        0.00     56.98 o
   0  16  14        2.41       18.89     58.67 o
   1  16  14       60.20       86.65     49.44 o
   2  16  14      127.00      259.26     88.95 o
   3  16  14       14.33       54.43     69.25 o
   4  16  14       64.38      135.72     65.56 o
   5  16  14       58.53       64.69     66.15 o
  -5  17  14        2.59       55.22     76.09 o
  -4  17  14        9.48        0.00     82.20 o
  -3  17  14       88.22       75.01     76.80 o
  -2  17  14       46.41        0.00     83.10 o
  -1  17  14       31.71        0.00     78.78 o
   0  17  14      104.61       85.08     97.31 o
   1  17  14        0.22        0.00     65.12 o
   2  17  14        5.82        0.00     59.95 o
   3  17  14        0.04        0.00     81.30 o
   4  17  14        8.18       14.41     61.55 o
  -3  18  14        5.37      113.86     92.09 o
  -2  18  14        0.02        9.17     80.04 o
  -1  18  14        7.22       99.29     98.57 o
   0  18  14        0.13        0.00     97.85 o
   1  18  14        1.06        0.00    102.71 o
   2  18  14        1.69        0.00     90.12 o
 -11   1  15       17.55       29.63     35.71 o
 -10   1  15       44.73       65.17     31.30 o
  -9   1  15      594.32      607.17     43.40 o
  -8   1  15      293.62      316.91     31.87 o
  -7   1  15       72.14      111.55     24.76 o
  -6   1  15     1650.92     1612.59     76.03 o
  -5   1  15     3869.74     3932.04    172.36 o
  -4   1  15       14.37        5.38     19.28 o
  -3   1  15     1134.94     1131.29     57.89 o
  -2   1  15     1700.88     1783.39    135.79 o
  -1   1  15       24.90        0.00     19.67 o
   0   1  15       48.21       27.41     23.26 o
   1   1  15       21.37        2.17     19.92 o
   2   1  15      378.86      461.96     33.76 o
   3   1  15       44.45       52.40     22.17 o
   4   1  15      877.07      810.25     51.34 o
   5   1  15        5.29       35.62     26.82 o
   6   1  15      134.71       93.69     28.61 o
   7   1  15      243.50      195.42     35.36 o
   8   1  15        5.80       35.12     35.44 o
   9   1  15      179.16      224.39     65.55 o
 -11   2  15      153.76      174.33     39.56 o
 -10   2  15      161.89      153.25     36.04 o
  -9   2  15       24.06        0.00     28.41 o
  -8   2  15      280.40      219.13     29.60 o
  -7   2  15       90.55      129.02     25.60 o
  -6   2  15      406.19      394.86     30.43 o
  -5   2  15     2249.55     2460.57    109.70 o
  -4   2  15      730.87      738.03     39.02 o
  -3   2  15       11.47        0.00     18.10 o
  -2   2  15     1075.12     1013.44     58.87 o
  -1   2  15       60.28       61.77     21.74 o
   0   2  15     1030.35     1016.90     58.53 o
   1   2  15        0.55        0.00     19.51 o
   2   2  15      458.23      572.10     93.15 o
   3   2  15        0.00        0.00     22.34 o
   4   2  15      186.88      221.16     27.92 o
   5   2  15        0.15        0.00     25.90 o
   6   2  15        1.00        0.00     28.11 o
   7   2  15      220.50      221.67     36.35 o
   8   2  15       15.47       49.11     51.44 o
   9   2  15      536.59      553.69    109.63 o
  10   2  15      257.85      201.57     68.23 o
 -11   3  15      221.54      311.37     62.41 o
 -10   3  15        3.17        0.00     33.90 o
  -9   3  15      224.80      162.07     32.33 o
  -8   3  15       10.07      119.87     29.30 o
  -7   3  15      621.52      608.95     39.80 o
  -6   3  15       12.00        0.00     21.98 o
  -5   3  15      404.47      438.06     34.35 o
  -4   3  15      221.15      240.52     27.71 o
  -3   3  15        9.68        0.00     19.58 o
  -2   3  15       79.89       95.68     23.09 o
  -1   3  15       24.31       28.77     37.39 o
   0   3  15      524.61      469.72     48.13 o
   1   3  15       33.38       47.15     20.64 o
   2   3  15      191.54      175.10     23.85 o
   3   3  15      347.81      329.81     37.07 o
   4   3  15        0.03       18.22     23.23 o
   5   3  15      393.96      398.41     34.90 o
   6   3  15      275.28      306.50    129.10 o
   7   3  15       28.03       52.13     74.20 o
   8   3  15        1.97       56.53     57.29 o
   9   3  15        0.25        0.00     66.46 o
  10   3  15       60.68        0.00     67.16 o
  11   3  15        0.40       19.90     74.11 o
 -11   4  15       10.04       44.84     39.28 o
 -10   4  15       11.56       75.64     37.78 o
  -9   4  15      177.81      174.22     31.92 o
  -8   4  15      134.13      125.55     29.03 o
  -7   4  15      268.86      298.37     30.35 o
  -6   4  15      118.00      134.71     24.76 o
  -5   4  15       13.09        0.00     19.90 o
  -4   4  15        1.30        0.00     18.65 o
  -3   4  15       14.26       41.90     23.88 o
  -2   4  15     1355.60     1218.07     68.50 o
  -1   4  15      108.75      133.04     24.20 o
   0   4  15      941.45      975.00     73.84 o
   1   4  15       33.08       24.23     21.39 o
   2   4  15      686.12      673.90     42.70 o
   3   4  15        0.37        0.00     22.60 o
   4   4  15      674.90      619.18     42.51 o
   5   4  15      105.20       96.01     33.33 o
   6   4  15       54.91       39.68     33.03 o
   7   4  15       17.67        0.00     46.78 o
   8   4  15        2.77        0.00     50.16 o
   9   4  15      640.89      631.18     80.43 o
  10   4  15      341.32      428.78     79.41 o
 -11   5  15       12.95       30.24     39.90 o
 -10   5  15        4.42       21.39     38.09 o
  -9   5  15      145.53      156.96     36.08 o
  -8   5  15       19.16       34.32     29.23 o
  -7   5  15        6.20        0.00     26.65 o
  -6   5  15      186.34      199.58     26.60 o
  -5   5  15        8.74        0.00     26.27 o
  -4   5  15        8.28        0.00     19.81 o
  -3   5  15      665.78      742.79     41.30 o
  -2   5  15       88.45       91.56     23.87 o
  -1   5  15     1029.97     1084.03     79.94 o
   0   5  15      477.76      451.65     33.99 o
   1   5  15       42.51       48.79     23.51 o
   2   5  15        0.00        0.00     21.65 o
   3   5  15       75.80       43.91     23.24 o
   4   5  15       84.48       50.71     29.52 o
   5   5  15      525.84      606.43     50.40 o
   6   5  15      606.79      635.64     72.97 o
   7   5  15        0.76        0.00     49.39 o
   8   5  15      227.31      261.89     61.46 o
   9   5  15      206.50      233.62     70.18 o
  10   5  15       22.65       11.21     69.59 o
 -10   6  15        0.24        8.80     41.23 o
  -9   6  15      120.71      133.18     40.82 o
  -8   6  15      114.24       36.31     29.60 o
  -7   6  15       68.08       22.11     27.91 o
  -6   6  15       23.23       41.32     29.82 o
  -5   6  15      533.17      585.44     36.93 o
  -4   6  15        0.50       11.73     21.24 o
  -3   6  15      600.84      617.04     39.33 o
  -2   6  15      141.88      131.07     21.59 o
  -1   6  15       74.55      101.17     24.29 o
   0   6  15      165.34      163.03     25.76 o
   1   6  15      114.71       94.57     23.95 o
   2   6  15       15.16        0.00     23.00 o
   3   6  15       71.08      113.89     28.91 o
   4   6  15      470.33      432.46     55.47 o
   5   6  15        0.89       24.05     44.46 o
   6   6  15        5.38       22.62     45.82 o
   7   6  15       46.58       78.19     54.05 o
   8   6  15      423.81      436.36     73.18 o
   9   6  15       52.11       63.55     66.91 o
  10   6  15       90.99      118.14     69.78 o
 -10   7  15       11.83        7.47     44.58 o
  -9   7  15      412.81      374.99     44.24 o
  -8   7  15        3.83        0.00     43.47 o
  -7   7  15      104.59      119.28     30.13 o
  -6   7  15        7.03        0.00     25.50 o
  -5   7  15      134.95      171.73     31.87 o
  -4   7  15      422.26      439.74     33.77 o
  -3   7  15     1883.81     2016.01    103.10 o
  -2   7  15        1.84        0.00     19.02 o
  -1   7  15       15.67        3.26     23.83 o
   0   7  15        1.36        0.00     22.53 o
   1   7  15       60.06       37.45     22.88 o
   2   7  15       89.83      108.47     40.15 o
   3   7  15     1020.72     1093.74     85.84 o
   4   7  15       40.95       68.54     41.99 o
   5   7  15      330.55      365.31     56.58 o
   6   7  15     1278.76     1203.28    107.30 o
   7   7  15      454.52      515.20    104.50 o
   8   7  15       95.76       57.52     56.21 o
   9   7  15      252.41      235.80    106.21 o
  10   7  15       10.74       34.72     67.63 o
 -10   8  15       13.48        0.00     40.57 o
  -9   8  15      238.28      261.56     42.15 o
  -8   8  15      114.37      105.86     34.01 o
  -7   8  15        2.49        0.00     33.32 o
  -6   8  15      800.34      818.62     47.72 o
  -5   8  15       63.60       31.39     25.09 o
  -4   8  15      115.53      119.83     28.22 o
  -3   8  15      953.19     1012.22     74.57 o
  -2   8  15      996.54     1045.08     59.25 o
  -1   8  15      114.60      204.93     47.86 o
   0   8  15      287.39      262.89     32.53 o
   1   8  15       60.98       43.33     29.82 o
   2   8  15      729.73      678.21     52.95 o
   3   8  15      113.52       35.55     40.17 o
   4   8  15      340.38      371.21     52.51 o
   5   8  15      480.00      521.96    101.09 o
   6   8  15       78.24       18.67     50.18 o
   7   8  15       16.37        0.00     80.76 o
   8   8  15        8.87       85.00     86.88 o
   9   8  15        0.52        0.00     62.71 o
  10   8  15        0.91       37.64     69.34 o
 -10   9  15        9.43        3.42     45.63 o
  -9   9  15        0.53        0.00     40.91 o
  -8   9  15      118.46       90.77     39.89 o
  -7   9  15        8.76        0.00     33.68 o
  -6   9  15      321.37      311.11     42.57 o
  -5   9  15      195.86      172.32     27.96 o
  -4   9  15       67.72       44.59     27.33 o
  -3   9  15      238.52      187.82     26.87 o
  -2   9  15      296.46      289.92     39.35 o
  -1   9  15       88.53       64.63     24.51 o
   0   9  15      251.95      214.10     34.84 o
   1   9  15       72.27       68.04     33.75 o
   2   9  15      187.01      149.13     34.62 o
   3   9  15       21.98       44.47     44.07 o
   4   9  15       65.71       81.76     46.79 o
   5   9  15       16.04        0.00     49.25 o
   6   9  15      152.95       31.09     54.10 o
   7   9  15       31.44       35.67     66.28 o
   8   9  15       55.59        0.00     88.32 o
   9   9  15       10.89       66.08     66.20 o
  -9  10  15       69.88       88.13     45.62 o
  -8  10  15      160.98      187.39     43.62 o
  -7  10  15      100.93       56.27     34.90 o
  -6  10  15      459.42      482.94     41.66 o
  -5  10  15        5.02        0.00     29.41 o
  -4  10  15      456.20      421.66     36.52 o
  -3  10  15       34.91       24.26     26.19 o
  -2  10  15        0.26        0.00     23.77 o
  -1  10  15      361.94      390.81     37.54 o
   0  10  15     1386.14     1322.21     87.44 o
   1  10  15      437.32      408.24     43.25 o
   2  10  15        7.35        0.00     45.04 o
   3  10  15      274.30      245.19     49.15 o
   4  10  15      329.07      386.80     59.96 o
   5  10  15     1111.65     1220.95    108.07 o
   6  10  15      199.75      174.02    109.81 o
   7  10  15        1.38       76.63     60.91 o
   8  10  15        4.15        6.13     65.23 o
   9  10  15        2.19        0.00     70.40 o
  -9  11  15       18.45        0.00     63.77 o
  -8  11  15       32.62       32.23     41.78 o
  -7  11  15       13.61        0.00     41.52 o
  -6  11  15       45.25       15.85     33.87 o
  -5  11  15        9.92       13.35     31.93 o
  -4  11  15      182.75      154.51     30.85 o
  -3  11  15      233.73      222.75     30.42 o
  -2  11  15      204.67      187.67     32.02 o
  -1  11  15        8.58       34.34     30.07 o
   0  11  15       51.83       57.50     34.50 o
   1  11  15        5.28        0.00     45.91 o
   2  11  15       94.62       84.92     47.50 o
   3  11  15      145.05      184.65     58.82 o
   4  11  15       99.44       55.53     87.51 o
   5  11  15        2.19        0.00     49.84 o
   6  11  15        9.26        0.00     53.83 o
   7  11  15        2.54        0.00     57.82 o
   8  11  15       50.33       72.75     62.41 o
  -8  12  15        6.07        0.00     45.93 o
  -7  12  15       25.53        6.60     72.12 o
  -6  12  15        5.37        0.00     38.59 o
  -5  12  15      116.62      104.63     39.33 o
  -4  12  15       68.70        7.21     32.98 o
  -3  12  15       38.54       68.38     32.84 o
  -2  12  15       16.35       29.35     39.24 o
  -1  12  15      403.79      409.00     40.37 o
   0  12  15       38.23       49.78     47.34 o
   1  12  15        0.85        5.65     45.52 o
   2  12  15        0.33        0.00     46.84 o
   3  12  15       77.64      216.92     76.71 o
   4  12  15       10.67       60.98     54.35 o
   5  12  15       34.68       10.02     57.16 o
   6  12  15        8.09        0.00     68.26 o
   7  12  15       48.10       95.62     69.06 o
   8  12  15       21.70       39.67     70.17 o
  -8  13  15        8.22        0.00     49.36 o
  -7  13  15      120.38       68.79     43.49 o
  -6  13  15      114.97      105.63     43.24 o
  -5  13  15       16.97        0.00     55.94 o
  -4  13  15       82.95       85.76     44.80 o
  -3  13  15       52.78        2.40     42.72 o
  -2  13  15       29.20       14.14     34.41 o
  -1  13  15      109.85       76.15     39.92 o
   0  13  15       44.06       88.07     51.06 o
   1  13  15       97.57       42.79     48.43 o
   2  13  15      254.34      140.93     56.68 o
   3  13  15      560.90      596.20     71.81 o
   4  13  15       16.09        0.00     58.56 o
   5  13  15       10.10       66.00     58.54 o
   6  13  15       79.23       18.36     63.84 o
   7  13  15      169.51      268.56     73.23 o
  -7  14  15        2.97        9.39     48.00 o
  -6  14  15       82.03      136.79     56.49 o
  -5  14  15       45.45        0.00     69.79 o
  -4  14  15       38.90       39.54     52.37 o
  -3  14  15        3.65        0.00     43.28 o
  -2  14  15       59.55       79.26     53.09 o
  -1  14  15        0.00        0.00     41.38 o
   0  14  15        4.41       11.83     64.84 o
   1  14  15      235.75      150.24     57.47 o
   2  14  15       37.44       26.58     69.61 o
   3  14  15        4.76        0.00     55.49 o
   4  14  15        0.45       15.81     59.39 o
   5  14  15       17.87       50.27     66.00 o
   6  14  15       17.49      106.05     63.52 o
   7  14  15       13.87        0.00     63.22 o
  -6  15  15        1.05        0.00     79.05 o
  -5  15  15       22.99        0.00     84.09 o
  -4  15  15       53.21        0.00     58.49 o
  -3  15  15       10.26       72.41     58.38 o
  -2  15  15       13.14       39.38    117.82 o
  -1  15  15       52.12       83.23    107.56 o
   0  15  15       37.05        8.76     56.13 o
   1  15  15       39.75        0.00     68.62 o
   2  15  15       48.00       28.53     60.19 o
   3  15  15        0.51       19.16     62.24 o
   4  15  15        0.32        0.00     57.15 o
   5  15  15        7.35       38.18     68.74 o
   6  15  15        9.87        0.00     65.97 o
  -5  16  15       13.34        0.00     70.18 o
  -4  16  15       14.92        0.00     81.84 o
  -3  16  15       24.03        7.37     84.72 o
  -2  16  15      108.05       83.82     85.44 o
  -1  16  15       39.39       81.28     60.25 o
   0  16  15       22.36       49.82     84.54 o
   1  16  15       43.13      114.19     62.32 o
   2  16  15       22.06        0.00     61.98 o
   3  16  15       59.61       78.45     67.19 o
   4  16  15       28.11        0.00     63.88 o
   5  16  15       86.10       11.78     67.15 o
  -4  17  15        3.63        0.00     86.70 o
  -3  17  15        1.50       10.61     87.42 o
  -2  17  15       16.67        0.00     88.50 o
  -1  17  15        6.03        0.00     89.40 o
   0  17  15       17.11       15.65     87.24 o
   1  17  15       11.40        0.00     87.42 o
   2  17  15        0.19       11.72     66.47 o
   3  17  15        1.77        0.00     68.53 o
  -1  18  15        0.31        0.00     91.91 o
 -11   0  16       94.36      139.19     52.72 o
 -10   0  16      570.84      572.07     63.45 o
  -9   0  16     1302.66     1336.89    123.43 o
  -8   0  16     1439.33     1388.66    131.29 o
  -7   0  16     1249.67     1364.35     94.53 o
  -6   0  16     4796.06     4826.34    296.50 o
  -5   0  16     2247.33     2504.79    157.10 o
  -4   0  16       10.65        0.00     33.39 o
  -3   0  16      820.98     1095.83     92.31 o
  -2   0  16     2969.27     2820.74    209.94 o
  -1   0  16      480.18      463.61     74.56 o
   0   0  16      230.19      255.25     39.10 o
   1   0  16        4.50        0.00     31.45 o
   2   0  16       24.95        0.42     33.33 o
   3   0  16       58.90       33.68     45.60 o
   4   0  16       95.01       84.60     36.39 o
   5   0  16      252.32      322.56     64.12 o
   6   0  16      901.29      928.99     86.09 o
   7   0  16        9.90       46.48     48.52 o
   8   0  16        1.48       41.81     69.25 o
   9   0  16      693.30      763.37    124.83 o
 -11   1  16        9.13       21.34     35.98 o
 -10   1  16      142.48      187.47     37.59 o
  -9   1  16      120.29      126.00     35.97 o
  -8   1  16       85.88      144.00     29.21 o
  -7   1  16      406.15      455.07     33.64 o
  -6   1  16      567.93      615.28     41.17 o
  -5   1  16       85.68       89.27     25.96 o
  -4   1  16      368.66      431.03     73.00 o
  -3   1  16      263.04      192.18     48.47 o
  -2   1  16       10.72       30.31     23.56 o
  -1   1  16      170.91      170.95     36.13 o
   0   1  16       93.35       57.78     22.51 o
   1   1  16       45.70       74.45     23.96 o
   2   1  16       61.54       10.10     22.33 o
   3   1  16        2.04        0.00     23.35 o
   4   1  16        9.16        0.00     25.72 o
   5   1  16        2.17        0.00     27.41 o
   6   1  16       29.10       30.51     30.22 o
   7   1  16        0.99        0.00     35.70 o
   8   1  16        5.76        0.00     43.61 o
   9   1  16      350.89      275.63     67.77 o
 -11   2  16       11.33       24.62     38.20 o
 -10   2  16        4.96       14.84     33.42 o
  -9   2  16       53.26      105.49     31.80 o
  -8   2  16      101.71      148.37     30.34 o
  -7   2  16       81.35      118.77     27.41 o
  -6   2  16      674.74      538.30     35.67 o
  -5   2  16      140.27      152.35     25.99 o
  -4   2  16     1139.14     1112.44     66.43 o
  -3   2  16     1387.18     1311.79     73.57 o
  -2   2  16      757.72      843.67     52.09 o
  -1   2  16      332.23      348.97     52.86 o
   0   2  16      159.50      204.94     26.71 o
   1   2  16        7.64       10.64     23.30 o
   2   2  16       83.58       88.20     22.98 o
   3   2  16       73.02       70.86     28.90 o
   4   2  16       70.79       36.14     24.47 o
   5   2  16      231.39      144.83     29.39 o
   6   2  16      211.03      229.79     33.94 o
   7   2  16        5.41        0.10     38.25 o
   8   2  16       48.59       45.37     90.39 o
   9   2  16       65.02       18.26     64.46 o
  10   2  16       61.73        4.63    134.45 o
 -11   3  16      253.42      224.78     42.58 o
 -10   3  16      478.52      509.26     46.97 o
  -9   3  16      101.09      136.08     33.83 o
  -8   3  16      450.50      420.00     36.66 o
  -7   3  16     1076.98     1052.00     56.62 o
  -6   3  16        7.68       15.16     33.17 o
  -5   3  16       56.73       80.79     33.56 o
  -4   3  16        3.13       12.14     25.71 o
  -3   3  16      763.41      795.54     51.06 o
  -2   3  16      621.20      702.93     76.04 o
  -1   3  16     1706.82     1734.59     84.32 o
   0   3  16      362.64      418.67     38.01 o
   1   3  16       27.01       36.49     24.16 o
   2   3  16        7.94       78.40     78.14 o
   3   3  16       16.82       38.64     24.92 o
   4   3  16      275.72      309.04     54.36 o
   5   3  16       71.20       90.73     37.59 o
   6   3  16     1217.23     1251.55    101.37 o
   7   3  16        2.03        3.59    113.41 o
   8   3  16        0.26        0.00     59.59 o
   9   3  16        6.16        0.00     72.76 o
  10   3  16        0.02       45.56     71.53 o
 -10   4  16      275.85      320.40     43.39 o
  -9   4  16        2.11       15.08     31.21 o
  -8   4  16      245.61      214.48     32.76 o
  -7   4  16      801.19      855.74     54.54 o
  -6   4  16       95.58      106.83     26.89 o
  -5   4  16        5.34       20.03     27.42 o
  -4   4  16     1420.30     1198.42     86.17 o
  -3   4  16     1645.42     1806.36     98.39 o
  -2   4  16        9.65        2.10     23.79 o
  -1   4  16      191.10      191.50     37.62 o
   0   4  16      102.19      156.61     27.61 o
   1   4  16       89.17       82.78     24.28 o
   2   4  16      311.80      326.67     30.71 o
   3   4  16      134.23      162.26     64.70 o
   4   4  16      278.95      258.92     31.01 o
   5   4  16      446.82      393.37     42.79 o
   6   4  16     2153.27     2248.73    140.70 o
   7   4  16       49.22      137.88     52.01 o
   8   4  16      371.10      443.83     69.82 o
   9   4  16        1.88        0.00     64.58 o
  10   4  16      604.60      600.29    135.17 o
 -10   5  16        0.52       64.34     40.17 o
  -9   5  16     1045.41      998.37     63.72 o
  -8   5  16        8.22        7.40     31.16 o
  -7   5  16       14.46        5.80     27.63 o
  -6   5  16       60.03       57.27     30.84 o
  -5   5  16       43.77      177.73    118.92 o
  -4   5  16      174.15      207.68     39.13 o
  -3   5  16     1996.14     2043.19    123.40 o
  -2   5  16       21.76       21.58     23.99 o
  -1   5  16      306.20      349.30     31.77 o
   0   5  16        4.62        5.92     26.27 o
   1   5  16      283.85      359.66     68.85 o
   2   5  16        1.70        0.00     22.76 o
   3   5  16      725.39      725.15     42.67 o
   4   5  16      420.79      390.84     42.00 o
   5   5  16      219.33      412.13     67.04 o
   6   5  16      539.72      662.02    175.91 o
   7   5  16      414.66      351.56    103.16 o
   8   5  16       23.02       51.89    120.78 o
   9   5  16        0.01        0.00     57.89 o
  10   5  16       11.64        0.00     71.12 o
 -10   6  16       43.42       62.36     40.31 o
  -9   6  16      471.67      443.78     51.11 o
  -8   6  16        0.06        0.00     30.93 o
  -7   6  16        0.14        0.00     29.23 o
  -6   6  16      126.52       84.98     39.47 o
  -5   6  16        6.79        0.00     26.42 o
  -4   6  16       46.02       29.95     24.44 o
  -3   6  16      587.47      581.54     43.45 o
  -2   6  16        0.63        0.00     24.18 o
  -1   6  16       81.66       98.89     26.39 o
   0   6  16      556.82      517.55     71.71 o
   1   6  16      152.25      166.71     27.62 o
   2   6  16       54.94       47.21     25.81 o
   3   6  16       91.44       68.92     37.47 o
   4   6  16      442.34      373.07     69.66 o
   5   6  16       45.11       20.53     45.34 o
   6   6  16      144.97      131.60     55.68 o
   7   6  16       59.78       10.87     54.32 o
   8   6  16       28.69        4.12     58.97 o
   9   6  16        2.07        0.00     58.81 o
  10   6  16        0.16       48.70     73.95 o
 -10   7  16       15.94        5.27     41.07 o
  -9   7  16        0.07        0.00     38.87 o
  -8   7  16       58.20       46.72     36.61 o
  -7   7  16       33.88       16.97     30.54 o
  -6   7  16       87.99       38.36     31.14 o
  -5   7  16      133.02      142.71     38.81 o
  -4   7  16      110.46       96.70     26.11 o
  -3   7  16     2739.19     2739.99    145.84 o
  -2   7  16       52.11       54.71     26.51 o
  -1   7  16     1189.08     1246.44     72.27 o
   0   7  16      192.52      169.64     28.19 o
   1   7  16      306.95      344.49     33.39 o
   2   7  16       60.04       51.97     30.53 o
   3   7  16     2113.52     2130.30    147.73 o
   4   7  16     1291.62     1088.64     96.18 o
   5   7  16      359.72      306.01    101.63 o
   6   7  16     1035.61     1132.49    267.29 o
   7   7  16      316.62      291.83     63.59 o
   8   7  16        6.26       29.38     64.21 o
   9   7  16      105.28       89.13     70.47 o
 -10   8  16      107.20       90.95     47.95 o
  -9   8  16       14.14       16.84     40.28 o
  -8   8  16      254.74      220.69     39.10 o
  -7   8  16       14.58        0.00     34.08 o
  -6   8  16       18.56        0.00     31.97 o
  -5   8  16       80.43       64.97     29.48 o
  -4   8  16       64.20       99.23     27.95 o
  -3   8  16       99.80      158.97     31.76 o
  -2   8  16       34.90       28.25     27.77 o
  -1   8  16        3.63        0.00     26.64 o
   0   8  16      512.68      533.22     54.50 o
   1   8  16       18.31        0.00     31.74 o
   2   8  16      546.38      491.52     51.36 o
   3   8  16        0.09        0.00     39.48 o
   4   8  16        0.09        0.00     41.56 o
   5   8  16      685.54      578.82     68.74 o
   6   8  16       19.27       57.20     56.93 o
   7   8  16       15.11        0.00     69.70 o
   8   8  16       93.88      130.28     64.41 o
   9   8  16       13.32        0.00     69.16 o
  -9   9  16        0.19        0.00     40.26 o
  -8   9  16       42.11        0.00     39.66 o
  -7   9  16      141.93       98.57     36.11 o
  -6   9  16       45.93       48.86     42.30 o
  -5   9  16       16.15       20.18     30.78 o
  -4   9  16      127.94      109.98     29.79 o
  -3   9  16       25.30       66.83     26.62 o
  -2   9  16      362.23      371.63     36.27 o
  -1   9  16       54.77       16.51     28.87 o
   0   9  16       78.22       77.43     34.28 o
   1   9  16      409.37      373.80     64.77 o
   2   9  16        0.55        0.00     38.93 o
   3   9  16      547.81      564.14     64.39 o
   4   9  16        0.01        0.00     51.01 o
   5   9  16       38.97       81.17     49.35 o
   6   9  16       43.32       58.81     55.63 o
   7   9  16        0.44        0.15     79.50 o
   8   9  16        0.30       13.06     66.93 o
   9   9  16       56.70       57.00     90.56 o
  -9  10  16        0.76        6.35     43.16 o
  -8  10  16      161.95      136.83     42.44 o
  -7  10  16      127.48      119.73     59.27 o
  -6  10  16      334.43      208.99     40.67 o
  -5  10  16      203.93      236.54     54.91 o
  -4  10  16      148.61      150.77     31.33 o
  -3  10  16      316.98      327.54     50.47 o
  -2  10  16       60.33       17.94     29.81 o
  -1  10  16     1026.40      960.14     92.51 o
   0  10  16      184.44      153.06     43.07 o
   1  10  16      113.80      100.22     37.14 o
   2  10  16        5.37       21.23     42.72 o
   3  10  16       29.71       66.48     49.64 o
   4  10  16      229.15      198.56     65.65 o
   5  10  16      289.80      341.46     67.27 o
   6  10  16       11.05        9.15     54.37 o
   7  10  16       60.45      158.39     80.31 o
   8  10  16       73.61      136.79     76.09 o
  -8  11  16       19.69        0.00     41.94 o
  -7  11  16      207.08      161.92     53.24 o
  -6  11  16      176.79      143.01     41.61 o
  -5  11  16      199.53      160.04     38.96 o
  -4  11  16       71.79       61.91     31.78 o
  -3  11  16       93.15      138.67     36.42 o
  -2  11  16        3.35       16.61     38.54 o
  -1  11  16        1.73        4.77     35.82 o
   0  11  16       94.55       67.17     39.88 o
   1  11  16       57.35       76.15     50.83 o
   2  11  16      145.43      189.92     50.47 o
   3  11  16      186.20      163.40    124.74 o
   4  11  16        2.05        0.00     55.77 o
   5  11  16        1.22       85.24     57.31 o
   6  11  16        4.82       19.38     58.98 o
   7  11  16      145.75      229.08     68.02 o
   8  11  16       80.33        0.00     64.29 o
  -8  12  16        9.43        0.00     53.92 o
  -7  12  16        9.18        0.00     49.66 o
  -6  12  16       30.85        0.00     47.23 o
  -5  12  16        8.03        0.00     39.88 o
  -4  12  16       35.56       90.03     45.22 o
  -3  12  16      141.15       82.83     35.64 o
  -2  12  16        0.22        0.16     40.55 o
  -1  12  16       54.66       64.02     37.96 o
   0  12  16      172.16      114.19     64.57 o
   1  12  16       40.47      229.85    235.90 o
   2  12  16       93.65      111.70     73.12 o
   3  12  16       23.69       50.62     52.67 o
   4  12  16       28.33       65.66     57.20 o
   5  12  16        0.02        4.18     54.42 o
   6  12  16       18.75       18.67     60.88 o
   7  12  16        9.53       27.49     70.81 o
  -7  13  16       19.52        0.00     50.75 o
  -6  13  16        2.00       24.84     49.20 o
  -5  13  16        0.03        4.25     58.87 o
  -4  13  16       83.37       46.28     47.14 o
  -3  13  16       58.71        6.15     43.72 o
  -2  13  16      509.39      603.91     89.60 o
  -1  13  16       14.88        9.42     49.42 o
   0  13  16       16.99        0.00     65.83 o
   1  13  16      375.61      285.71    145.52 o
   2  13  16       48.52       71.62     56.11 o
   3  13  16       64.06       70.39     60.24 o
   4  13  16       17.28      148.18     60.77 o
   5  13  16        0.34        0.00     61.19 o
   6  13  16       12.68        0.00     64.60 o
   7  13  16        8.31        0.00    122.76 o
  -6  14  16       10.96        0.00     75.46 o
  -5  14  16       43.54        0.00     60.77 o
  -4  14  16       18.64        0.00     57.84 o
  -3  14  16       61.97       56.99     47.99 o
  -2  14  16        1.43       48.21     76.45 o
  -1  14  16       97.34       91.50     56.92 o
   0  14  16       63.70      150.50     91.73 o
   1  14  16        3.72       57.44     57.55 o
   2  14  16       17.11        7.71     59.81 o
   3  14  16       26.29        7.05     66.73 o
   4  14  16       47.58       99.02     62.05 o
   5  14  16        8.84        0.00     60.71 o
   6  14  16       14.70        0.00     66.18 o
  -5  15  16        1.57       11.91     63.95 o
  -4  15  16        9.13        0.00     81.66 o
  -3  15  16       14.84        0.00     77.34 o
  -2  15  16        5.68        0.00     75.73 o
  -1  15  16        6.34       32.02     80.04 o
   0  15  16       19.21       56.21     84.27 o
   1  15  16        2.29       39.19     58.91 o
   2  15  16        4.35        0.00     56.09 o
   3  15  16       57.85       50.08     65.02 o
   4  15  16       20.21       19.54     67.85 o
   5  15  16        0.34        0.00    114.94 o
  -4  16  16        0.45        0.00     83.64 o
  -3  16  16        0.12       84.00     84.90 o
  -1  16  16       69.98       52.70     86.34 o
   0  16  16       80.95       93.71     87.42 o
   1  16  16        9.24       17.18     63.51 o
   2  16  16      125.13       22.13     63.23 o
   3  16  16       75.48      129.19     70.14 o
   4  16  16      134.07       66.05     70.89 o
   0  17  16       21.31       37.77     92.45 o
   1  17  16      141.34      240.13     98.03 o
   2  17  16       13.88        0.00     66.03 o
 -10   1  17        0.60        0.00     35.10 o
  -9   1  17      539.91      548.90     43.62 o
  -8   1  17       60.53       77.13     28.90 o
  -7   1  17       38.80       61.72     31.20 o
  -6   1  17      888.56     1067.08     68.38 o
  -5   1  17       91.00       75.01     30.49 o
  -4   1  17       15.39       58.95     28.46 o
  -3   1  17      546.59      589.68     43.01 o
  -2   1  17       16.43       15.05     26.51 o
  -1   1  17      637.80      678.37     58.07 o
   0   1  17      138.63      101.25     25.50 o
   1   1  17      360.33      450.39     36.70 o
   2   1  17      153.24      171.54     26.27 o
   3   1  17        0.05       28.17     24.84 o
   4   1  17        4.46        0.00     26.30 o
   5   1  17       69.86       32.14     29.82 o
   6   1  17        6.03       11.33     37.07 o
   7   1  17      114.53      142.02     38.31 o
   8   1  17        3.35      147.26     77.61 o
   9   1  17      304.20      206.72     67.60 o
 -10   2  17      348.73      514.09     48.80 o
  -9   2  17      396.87      407.34     40.02 o
  -8   2  17      168.11      170.90     31.99 o
  -7   2  17      550.23      539.24     44.09 o
  -6   2  17      225.20      269.12     39.63 o
  -5   2  17      286.32      271.84     34.44 o
  -4   2  17       34.81       25.24     27.91 o
  -3   2  17       63.98       79.58     27.09 o
  -2   2  17     1294.54     1486.40     83.38 o
  -1   2  17      543.61      463.12     36.67 o
   0   2  17      617.47      582.89     44.27 o
   1   2  17      345.29      404.15     37.25 o
   2   2  17      116.95       95.64     30.20 o
   3   2  17       94.11       73.49     26.39 o
   4   2  17       81.37       48.79     33.26 o
   5   2  17       45.32       18.26     30.10 o
   6   2  17      257.62      379.81     72.21 o
   7   2  17        9.59       48.78     45.16 o
   8   2  17        2.23        0.00     54.60 o
   9   2  17        3.44       87.32     91.64 o
  10   2  17       17.92       21.15     90.83 o
 -10   3  17        0.95        0.00     36.08 o
  -9   3  17      254.31      223.91     35.80 o
  -8   3  17       65.43      107.26     30.35 o
  -7   3  17        0.68        0.00     32.07 o
  -6   3  17        7.36        0.00     34.10 o
  -5   3  17       14.67        0.00     31.22 o
  -4   3  17      777.96      867.68     56.40 o
  -3   3  17     1208.65     1142.67     90.98 o
  -2   3  17     1019.61     1117.85     65.31 o
  -1   3  17      693.83      591.23     54.39 o
   0   3  17       80.72       98.95     25.26 o
   1   3  17        6.38        4.67     32.48 o
   2   3  17      556.83      542.95     45.53 o
   3   3  17      207.78      231.11     29.95 o
   4   3  17       30.15       18.66     27.60 o
   5   3  17       16.95        6.12     29.15 o
   6   3  17      381.20      449.72     48.96 o
   7   3  17        1.42        0.00     50.94 o
   8   3  17       32.06       80.01     61.67 o
   9   3  17        0.02      120.77     70.00 o
  10   3  17        0.98       67.43     74.44 o
 -10   4  17       35.35       18.71     40.11 o
  -9   4  17       34.43       33.71     33.93 o
  -8   4  17       17.87        0.00     38.70 o
  -7   4  17        0.44       20.38     32.80 o
  -6   4  17        6.45       15.77     35.53 o
  -5   4  17      548.74      609.86     50.16 o
  -4   4  17      170.79       99.81     29.95 o
  -3   4  17      104.84       70.20     47.06 o
  -2   4  17     1738.15     1876.25    102.46 o
  -1   4  17       27.68       13.84     25.45 o
   0   4  17     1853.38     1879.58    102.00 o
   1   4  17     1256.37     1244.83     71.32 o
   2   4  17        7.61        0.00     26.24 o
   3   4  17       48.59       92.06     29.23 o
   4   4  17      353.86      337.17     35.50 o
   5   4  17       42.74      175.94    124.90 o
   6   4  17     3527.37     3853.74    288.04 o
   7   4  17        2.26        0.00     55.76 o
   8   4  17       42.85       43.58     58.69 o
   9   4  17       59.17       54.03     68.94 o
  10   4  17      120.99      136.94     76.37 o
 -10   5  17       85.47       78.03     42.36 o
  -9   5  17        6.11       44.64     38.17 o
  -8   5  17       26.17       63.73     38.80 o
  -7   5  17      104.66       34.20     35.63 o
  -6   5  17       12.96        0.00     30.04 o
  -5   5  17      193.95      188.40     35.46 o
  -4   5  17      806.11      985.34    104.65 o
  -3   5  17      710.45      809.33     81.21 o
  -2   5  17      480.76      569.87     42.90 o
  -1   5  17      368.35      263.09     30.41 o
   0   5  17        7.07        0.00     23.85 o
   1   5  17      237.47      201.72     34.95 o
   2   5  17      265.38      264.32     40.99 o
   3   5  17      101.02      150.07     31.09 o
   4   5  17      100.45      105.76     36.03 o
   5   5  17      342.96      397.56     67.78 o
   6   5  17      186.45      193.10     79.14 o
   7   5  17       29.54        8.04     55.00 o
   8   5  17       19.54       51.01     58.49 o
   9   5  17       15.06        0.00     69.63 o
 -10   6  17        6.91       57.45     42.03 o
  -9   6  17        5.47        0.00     38.71 o
  -8   6  17       38.42        0.00     39.65 o
  -7   6  17        5.24        0.00     34.23 o
  -6   6  17      282.63      319.68     71.36 o
  -5   6  17        8.56       36.51     33.03 o
  -4   6  17       52.07      136.68     45.84 o
  -3   6  17      222.06      279.91     36.40 o
  -2   6  17       55.57       36.08     28.59 o
  -1   6  17       19.16        0.00     26.91 o
   0   6  17       98.46       94.82     27.89 o
   1   6  17      247.88      304.06     31.96 o
   2   6  17       44.17       32.62     26.73 o
   3   6  17       62.97       49.27     39.81 o
   4   6  17      106.29       95.81     51.54 o
   5   6  17      130.95      194.11     55.61 o
   6   6  17        5.14        0.00     51.82 o
   7   6  17       14.64       18.69     56.97 o
   8   6  17       59.50       77.79     66.76 o
   9   6  17       28.62      157.50     68.24 o
  -9   7  17       68.90       70.18     47.10 o
  -8   7  17        5.34        0.00     40.96 o
  -7   7  17      122.03      202.15     42.88 o
  -6   7  17       29.22        1.40     37.36 o
  -5   7  17      404.25      495.33     48.75 o
  -4   7  17     2897.53     2950.44    157.10 o
  -3   7  17     2704.36     2724.44    146.00 o
  -2   7  17      608.51      587.78     47.03 o
  -1   7  17      858.61      764.86     51.60 o
   0   7  17      115.52       56.58     27.63 o
   1   7  17      666.41      638.63     90.17 o
   2   7  17      554.96      575.13     58.57 o
   3   7  17      157.05      113.15     36.54 o
   4   7  17       38.04        0.00     88.14 o
   5   7  17      237.62      274.32     54.26 o
   6   7  17      383.79      344.42    160.62 o
   7   7  17        3.75       22.41     59.46 o
   8   7  17      104.07      117.73     69.24 o
   9   7  17       10.19       20.82     72.73 o
  -9   8  17      153.03      129.65     57.57 o
  -8   8  17      144.92      140.87     46.26 o
  -7   8  17       35.61        0.00     39.59 o
  -6   8  17       29.73       36.04     34.30 o
  -5   8  17       84.96       91.75     36.05 o
  -4   8  17      219.21      167.83     35.30 o
  -3   8  17      666.00      636.63     57.82 o
  -2   8  17       15.50       10.07     28.69 o
  -1   8  17        4.25       22.02     29.52 o
   0   8  17      286.18      310.81     42.04 o
   1   8  17       57.68        0.00     32.74 o
   2   8  17      274.11      320.02     43.68 o
   3   8  17      254.42      331.22     73.84 o
   4   8  17        0.01        0.00     51.26 o
   5   8  17       46.83       35.10     93.44 o
   6   8  17      246.85      284.72     60.22 o
   7   8  17        0.01        0.00     58.34 o
   8   8  17      130.63      124.02     66.96 o
   9   8  17        6.09       20.39     71.71 o
  -9   9  17        2.22        0.00     45.83 o
  -8   9  17        0.40        0.00     44.56 o
  -7   9  17       49.21        0.00     41.72 o
  -6   9  17       20.31        0.00     39.32 o
  -5   9  17        3.46        0.00     38.92 o
  -4   9  17      218.64      216.77     38.89 o
  -3   9  17       15.00       44.67     37.80 o
  -2   9  17       15.06       14.29     27.96 o
  -1   9  17      205.51      241.97     38.82 o
   0   9  17      167.92      109.06     36.74 o
   1   9  17        9.56        0.00     34.20 o
   2   9  17        2.06        0.00     45.91 o
   3   9  17       39.95        6.43     47.57 o
   4   9  17       59.37       74.92     50.94 o
   5   9  17       92.57       92.72     54.68 o
   6   9  17       52.59       64.79     61.78 o
   7   9  17        1.84        0.00     57.95 o
   8   9  17       94.27       50.52     67.63 o
  -8  10  17        7.92        0.00     44.87 o
  -7  10  17      190.37      248.69     52.49 o
  -6  10  17        9.59        0.00     39.99 o
  -5  10  17      234.62      233.84     47.71 o
  -4  10  17       85.63       35.79     38.33 o
  -3  10  17        0.08        0.60     34.49 o
  -2  10  17        1.54        0.00     38.52 o
  -1  10  17      133.99      124.94     39.03 o
   0  10  17      172.72      186.29     40.88 o
   1  10  17      235.90      224.67     41.26 o
   2  10  17      464.29      447.03    104.68 o
   3  10  17       99.38       10.37     50.88 o
   4  10  17        4.77        0.00     55.75 o
   5  10  17       18.53       40.10     52.71 o
   6  10  17       12.45       78.49     60.20 o
   7  10  17       80.29       49.03     68.06 o
   8  10  17      183.75       31.60     80.13 o
  -8  11  17       80.58       73.69     93.16 o
  -7  11  17       57.31       47.41     62.33 o
  -6  11  17        0.20        0.00     41.35 o
  -5  11  17       56.67        2.05     45.36 o
  -4  11  17       15.04        3.57     37.46 o
  -3  11  17       64.02       46.76     49.61 o
  -2  11  17      107.45       94.28     38.86 o
  -1  11  17      192.96       85.44     40.53 o
   0  11  17        8.51       33.02     38.64 o
   1  11  17       20.38       30.47     48.47 o
   2  11  17        3.59        0.00     48.11 o
   3  11  17        1.92       10.14     64.66 o
   4  11  17       57.90       63.55     55.23 o
   5  11  17       27.47       60.43     57.52 o
   6  11  17        0.00       43.09    101.90 o
   7  11  17       29.30       65.51     67.22 o
  -7  12  17        0.00        0.00     72.23 o
  -6  12  17        3.23       24.31     45.30 o
  -5  12  17        1.36       31.71     50.04 o
  -4  12  17      239.67      475.11     80.49 o
  -3  12  17        0.40        0.25     44.05 o
  -2  12  17       26.63        0.00     40.68 o
  -1  12  17        6.49        0.00     42.25 o
   0  12  17        3.13        0.00     66.82 o
   1  12  17      296.97      209.25     56.40 o
   2  12  17       31.16        0.00     53.26 o
   3  12  17       46.58      128.39     60.76 o
   4  12  17       32.67       49.52     54.48 o
   5  12  17       10.43       31.79     64.48 o
   6  12  17       33.75        0.00     63.80 o
   7  12  17       37.10       38.93     62.82 o
  -7  13  17      123.63      150.88     53.89 o
  -6  13  17        0.39        0.00     56.28 o
  -5  13  17        0.05        0.00     92.63 o
  -4  13  17        6.05       52.07    113.32 o
  -3  13  17       52.30       13.29     57.01 o
  -2  13  17      120.72       51.24     66.19 o
  -1  13  17       51.36      140.63     53.16 o
   0  13  17       77.14      226.60     76.98 o
   1  13  17        0.05        0.00     82.02 o
   2  13  17      245.88      219.45     62.82 o
   3  13  17      139.50      106.49     56.50 o
   4  13  17       32.05       70.80     60.72 o
   5  13  17      169.77      347.10     75.72 o
   6  13  17       64.25      136.76    120.33 o
  -6  14  17        0.04        0.00     64.68 o
  -5  14  17       39.70       12.23     96.41 o
  -4  14  17        0.74       16.19     82.38 o
  -3  14  17        2.89       25.45     59.52 o
  -2  14  17        0.12       19.25     78.78 o
  -1  14  17       13.12        0.00     55.57 o
   0  14  17      102.68      112.17     67.09 o
   1  14  17      154.86      233.69     60.11 o
   2  14  17       86.58       69.56     86.79 o
   3  14  17       17.05       56.21     61.40 o
   4  14  17        5.53        0.00     64.83 o
   5  14  17        8.89       41.69     65.16 o
  -5  15  17        2.25        0.00     98.75 o
  -4  15  17        6.70       93.17     99.47 o
  -2  15  17       21.55       23.74     80.40 o
  -1  15  17        6.04      136.70     76.62 o
   0  15  17        0.00       18.44     57.95 o
   1  15  17       56.57       80.31     61.93 o
   2  15  17        0.42        0.00     63.75 o
   3  15  17       14.66       31.28     68.53 o
   4  15  17       13.33       42.89     65.29 o
  -1  16  17        4.49        0.00     85.98 o
   0  16  17       11.69       60.08     90.48 o
   1  16  17       28.83      108.29     65.72 o
   2  16  17        1.76       82.72     67.66 o
   3  16  17       38.96       37.27     69.34 o
 -10   0  18       58.45       65.94    138.59 o
  -9   0  18       82.24       86.57     66.89 o
  -8   0  18       64.67       41.68     86.16 o
  -7   0  18       27.66        0.00     58.99 o
  -6   0  18      221.99      265.91     74.56 o
  -5   0  18       12.26        1.04     43.66 o
  -4   0  18     3142.36     3007.11    226.21 o
  -3   0  18     1727.77     1763.16    159.82 o
  -2   0  18        5.01       30.99     38.95 o
  -1   0  18     1089.28     1029.71     88.59 o
   0   0  18      626.99      561.72     59.29 o
   1   0  18       40.37        7.08     38.41 o
   2   0  18      267.66      352.90     46.42 o
   3   0  18      318.66      348.65     49.96 o
   4   0  18       10.64        0.00     42.50 o
   5   0  18       36.38       43.41     44.16 o
   6   0  18      117.36      272.86    131.94 o
   7   0  18      608.37      545.21     72.36 o
   8   0  18      190.31      365.32     97.67 o
 -10   1  18        0.65        0.00     40.41 o
  -9   1  18       40.80        0.00     48.13 o
  -8   1  18       56.16       86.64     45.41 o
  -7   1  18        6.08        0.69     37.85 o
  -6   1  18      131.66      169.85     38.40 o
  -5   1  18        0.01       11.38     35.43 o
  -4   1  18      136.05      135.04     37.37 o
  -3   1  18      115.15      164.74     37.31 o
  -2   1  18      310.37      345.67     35.06 o
  -1   1  18       45.90       37.38     26.90 o
   0   1  18       67.55       43.79     28.48 o
   1   1  18      183.77      178.91     25.33 o
   2   1  18        0.04        0.00     26.21 o
   3   1  18       19.83        2.26     29.01 o
   4   1  18       62.66       78.16     30.04 o
   5   1  18        0.02        0.00     32.73 o
   6   1  18       73.64       70.28     45.62 o
   7   1  18      103.25      137.75     45.59 o
   8   1  18        0.04       18.32     50.74 o
   9   1  18       34.49      109.18     92.81 o
 -10   2  18        0.77        0.00     41.68 o
  -9   2  18        0.58       10.68     47.90 o
  -8   2  18       19.10       37.27     45.06 o
  -7   2  18        7.08       25.08     39.70 o
  -6   2  18      333.57      404.45     44.19 o
  -5   2  18      407.27      446.41     44.99 o
  -4   2  18      104.30       97.84     30.97 o
  -3   2  18     1467.26     1496.95     85.66 o
  -2   2  18      218.05      219.86     32.52 o
  -1   2  18      468.73      540.17     76.13 o
   0   2  18     1005.64      957.99     60.41 o
   1   2  18       11.99       32.58     26.56 o
   2   2  18       26.48       61.69     27.84 o
   3   2  18      675.71      692.09     48.05 o
   4   2  18       51.53       38.30     30.62 o
   5   2  18       72.60        2.22     32.63 o
   6   2  18        1.33        0.00     39.60 o
   7   2  18        3.80        0.00     42.91 o
   8   2  18        0.79        0.00    110.35 o
   9   2  18       39.00      111.28     69.11 o
 -10   3  18       14.58       81.22     43.85 o
  -9   3  18        4.04       17.82     46.46 o
  -8   3  18       49.14       22.38     41.14 o
  -7   3  18       10.17       17.61     38.65 o
  -6   3  18      129.64      112.26     39.13 o
  -5   3  18      659.00      707.93     52.99 o
  -4   3  18      180.73      160.66     33.69 o
  -3   3  18      298.44      287.70     40.11 o
  -2   3  18      965.02      999.28     62.09 o
  -1   3  18     1105.10     1068.96     82.48 o
   0   3  18     1460.14     1579.11     88.98 o
   1   3  18     1113.11     1189.00     69.45 o
   2   3  18      102.64      138.44     30.86 o
   3   3  18     1303.99     1498.89     84.88 o
   4   3  18       96.01      116.30     30.89 o
   5   3  18      144.28      149.80     39.85 o
   6   3  18      116.63      152.71     41.26 o
   7   3  18        7.30        0.00     57.49 o
   8   3  18        4.75        0.00     58.39 o
   9   3  18       11.76       97.59     99.65 o
 -10   4  18        5.71       32.47     46.25 o
  -9   4  18        2.57        0.00     45.84 o
  -8   4  18        4.80        0.00     43.83 o
  -7   4  18        0.15        0.00     37.86 o
  -6   4  18      100.67      113.85     38.18 o
  -5   4  18       45.88       38.23     34.21 o
  -4   4  18      210.51      261.46     37.04 o
  -3   4  18       11.36       33.43     30.82 o
  -2   4  18      208.78      219.45     33.26 o
  -1   4  18        0.70        0.00     26.69 o
   0   4  18      199.04      183.33     41.97 o
   1   4  18       33.96       35.52     28.49 o
   2   4  18      442.74      399.19     39.59 o
   3   4  18      529.46      507.48     45.17 o
   4   4  18      480.18      433.08     47.11 o
   5   4  18     1088.86     1091.85     79.15 o
   6   4  18      289.98      194.74     79.32 o
   7   4  18       46.43       98.90     61.32 o
   8   4  18        8.95        6.73     58.86 o
   9   4  18        2.67       19.20     68.74 o
  -9   5  18       82.30       36.54     61.80 o
  -8   5  18      200.36      187.49     48.26 o
  -7   5  18        0.00        6.79     45.20 o
  -6   5  18      172.83      161.96     41.22 o
  -5   5  18        4.23       25.00     35.30 o
  -4   5  18      472.46      478.00     44.09 o
  -3   5  18        0.95      287.86    164.20 o
  -2   5  18     1083.61     1038.66     64.84 o
  -1   5  18       21.62       32.70     28.80 o
   0   5  18     1886.19     1945.84    105.59 o
   1   5  18      836.89      917.21     67.97 o
   2   5  18       24.48       31.28     30.17 o
   3   5  18     1181.89     1239.17     88.07 o
   4   5  18      651.98      662.24     57.82 o
   5   5  18       50.55       97.70     54.25 o
   6   5  18       20.01        5.11     53.54 o
   7   5  18      138.29      160.88    115.57 o
   8   5  18        0.26        0.00     60.27 o
   9   5  18        0.38        2.01     66.95 o
  -9   6  18        1.61        2.81     45.91 o
  -8   6  18       39.52       29.96     45.81 o
  -7   6  18       93.36      124.54     45.60 o
  -6   6  18       92.25       87.91     42.68 o
  -5   6  18       15.29       33.41     36.09 o
  -4   6  18     1711.66     1830.54    102.65 o
  -3   6  18      318.83      531.26    122.03 o
  -2   6  18      147.03      119.11     32.60 o
  -1   6  18      317.70      295.58     35.52 o
   0   6  18      215.46      191.24     43.33 o
   1   6  18      663.83      624.90     45.70 o
   2   6  18      211.00      216.67     38.70 o
   3   6  18      486.98      481.70     47.12 o
   4   6  18       62.42       88.02     39.74 o
   5   6  18      925.97      957.10     94.58 o
   6   6  18       20.23        0.00     54.63 o
   7   6  18       29.98       94.54     81.03 o
   8   6  18       75.23       21.62     68.09 o
   9   6  18       19.14        0.00     66.63 o
  -9   7  18        0.00        0.00     46.91 o
  -8   7  18       66.38        0.00     50.45 o
  -7   7  18        9.13        9.02     42.43 o
  -6   7  18       37.15      108.73     47.69 o
  -5   7  18      212.99      247.25     41.74 o
  -4   7  18        6.91       17.70     46.42 o
  -3   7  18     1011.93     1183.74     71.84 o
  -2   7  18       18.01       19.08     30.37 o
  -1   7  18        0.13       25.44     31.35 o
   0   7  18      698.55      745.77     52.78 o
   1   7  18       32.36       57.29     34.62 o
   2   7  18      348.26      337.26     57.58 o
   3   7  18      570.51      526.81     51.35 o
   4   7  18        2.79        0.00     72.76 o
   5   7  18       33.90       27.37     52.29 o
   6   7  18       11.10       30.49     59.57 o
   7   7  18      121.64      147.03     90.56 o
   8   7  18       12.40       47.32     68.84 o
  -9   8  18      116.24      142.05     49.19 o
  -8   8  18        0.47        0.00     51.40 o
  -7   8  18      148.69      175.13     51.11 o
  -6   8  18       86.05       60.38     48.32 o
  -5   8  18      141.98      151.19     40.65 o
  -4   8  18        9.51       32.45     37.36 o
  -3   8  18       92.01      151.70     35.50 o
  -2   8  18      120.11      112.30     33.79 o
  -1   8  18     1084.27      999.03     63.88 o
   0   8  18      124.09      121.99     40.52 o
   1   8  18      524.64      546.65     54.09 o
   2   8  18      357.82      474.87     50.72 o
   3   8  18        0.07        0.00     50.14 o
   4   8  18      166.82       91.24     52.96 o
   5   8  18       36.24        4.43     89.49 o
   6   8  18        8.52        0.00     59.80 o
   7   8  18      100.56      148.33    113.23 o
   8   8  18       74.65      114.49     67.73 o
  -8   9  18       13.96       40.45     53.54 o
  -7   9  18      177.59      191.67     54.27 o
  -6   9  18        1.13       47.63     49.04 o
  -5   9  18      118.33      140.88     43.23 o
  -4   9  18       41.63       41.93     38.96 o
  -3   9  18        9.44        0.00     38.01 o
  -2   9  18       79.32      106.35     35.20 o
  -1   9  18       97.49      133.02     39.02 o
   0   9  18      250.01      214.60     41.99 o
   1   9  18       38.71       53.76     39.31 o
   2   9  18      293.15      268.00     58.48 o
   3   9  18        9.92        0.00     51.02 o
   4   9  18        0.54        3.29     50.27 o
   5   9  18        0.01        0.00     54.41 o
   6   9  18        4.34       67.78     60.37 o
   7   9  18        3.83       20.25     63.23 o
   8   9  18       12.94        0.00     70.62 o
  -8  10  18        0.89        0.00     53.72 o
  -7  10  18       30.30       39.42     53.42 o
  -6  10  18       97.98      131.53     56.91 o
  -5  10  18       11.44        0.00     40.89 o
  -4  10  18       37.70       53.58     40.84 o
  -3  10  18        9.13        0.00     37.92 o
  -2  10  18       36.40        0.00     34.57 o
  -1  10  18      276.80      245.95     44.54 o
   0  10  18       56.06       44.40     38.90 o
   1  10  18      732.58      699.55    199.12 o
   2  10  18       15.02       22.18     50.87 o
   3  10  18      377.01      324.75     61.18 o
   4  10  18      153.62      155.33    140.84 o
   5  10  18       82.76       30.59     61.62 o
   6  10  18       73.51      121.41     76.27 o
   7  10  18      648.52      777.68     93.27 o
  -7  11  18       22.83       89.29     76.72 o
  -6  11  18       46.38       93.55     50.51 o
  -5  11  18        1.55        0.00     62.56 o
  -4  11  18       86.15       45.66     42.27 o
  -3  11  18        2.13       13.60     53.53 o
  -2  11  18       49.91        6.67     36.34 o
  -1  11  18      304.80      218.45     46.14 o
   0  11  18       12.62       26.46     41.00 o
   1  11  18      178.57       90.98     84.09 o
   2  11  18      240.75      146.13     54.17 o
   3  11  18       52.14        0.00     54.89 o
   4  11  18       15.88       46.70     62.54 o
   5  11  18      298.31      197.95     66.93 o
   6  11  18      122.64      143.13     70.30 o
   7  11  18        9.89        0.00     84.63 o
  -7  12  18       51.83       26.22     65.35 o
  -6  12  18       34.38       27.78     52.31 o
  -5  12  18        8.23       38.99     61.90 o
  -4  12  18        9.42       23.89     69.25 o
  -3  12  18       15.27        0.00     47.22 o
  -2  12  18        4.62        9.86     43.11 o
  -1  12  18       26.70       20.10     46.06 o
   0  12  18        4.87        0.00     51.51 o
   1  12  18        2.51        0.00     53.31 o
   2  12  18       43.03        0.00    111.07 o
   3  12  18       43.31        3.91     60.11 o
   4  12  18        1.83       16.71     93.26 o
   5  12  18       40.14        0.00     61.75 o
   6  12  18        2.33        0.00     60.37 o
  -6  13  18        8.71       38.85     89.76 o
  -5  13  18       21.66       10.66     62.64 o
  -4  13  18       16.01       27.97     66.66 o
  -3  13  18        3.75        0.00     64.39 o
  -2  13  18       99.02      123.64     47.42 o
  -1  13  18        4.23       23.09     65.02 o
   0  13  18      286.13      302.07     64.99 o
   1  13  18      260.15      209.62     59.98 o
   2  13  18        0.04       78.53     62.55 o
   3  13  18       67.66       72.26     79.77 o
   4  13  18       62.24       98.12     97.49 o
   5  13  18      106.67        9.52     60.48 o
  -5  14  18        0.00      166.56    102.89 o
  -4  14  18        6.44       47.87     69.79 o
  -3  14  18       44.46       24.25     69.57 o
  -2  14  18       11.91       31.66     82.20 o
  -1  14  18       16.67        0.00     59.33 o
   0  14  18      159.68       45.41     60.60 o
   1  14  18        0.82        0.00     60.98 o
   2  14  18       66.69       23.08     56.92 o
   3  14  18        5.89       23.80     64.67 o
   4  14  18      148.31       73.27     71.51 o
  -4  15  18       53.85      108.64     99.11 o
  -2  15  18       38.97       42.27     87.06 o
  -1  15  18        1.55        0.00     76.98 o
   0  15  18       15.62        0.00     63.17 o
   1  15  18       54.53      110.69     61.66 o
   2  15  18       19.20       21.19     63.13 o
   3  15  18       10.52        0.00     67.13 o
  -1  16  18        0.77      169.44     94.97 o
   0  16  18        1.77       24.64     91.37 o
   1  16  18       43.36       67.62     68.73 o
  -9   1  19       32.21        3.17     48.76 o
  -8   1  19       11.08        7.35     47.69 o
  -7   1  19       47.90       27.28     44.36 o
  -6   1  19       11.55        0.00     37.03 o
  -5   1  19      176.16      253.73     64.26 o
  -4   1  19        2.14        0.00     32.88 o
  -3   1  19       32.74        0.00     40.27 o
  -2   1  19      673.26      679.53     48.76 o
  -1   1  19       15.89       23.01     30.26 o
   0   1  19       21.20       27.10     29.84 o
   1   1  19        9.61        0.00     28.69 o
   2   1  19      140.71      193.52     31.68 o
   3   1  19      683.26      638.60     84.90 o
   4   1  19      668.27      607.04     48.55 o
   5   1  19       10.52       28.47     33.70 o
   6   1  19     1032.85     1036.92     68.58 o
   7   1  19      576.45      625.06     64.70 o
   8   1  19      136.25       99.70     65.97 o
   9   1  19        0.36        0.00     96.05 o
  -9   2  19       59.53       65.64     52.43 o
  -8   2  19       18.46       55.38     44.91 o
  -7   2  19      104.40      120.65     43.35 o
  -6   2  19        4.77        0.00     38.47 o
  -5   2  19      398.35      361.60     43.69 o
  -4   2  19       63.15       36.90     38.03 o
  -3   2  19       49.20        0.00     30.72 o
  -2   2  19      178.59      166.66     32.05 o
  -1   2  19        9.63        0.00     28.84 o
   0   2  19      974.92     1001.43     55.94 o
   1   2  19      745.38      740.64     51.07 o
   2   2  19       49.90       47.65     30.17 o
   3   2  19       60.36       71.11     36.68 o
   4   2  19       83.71       36.19     32.42 o
   5   2  19      130.98      140.54     35.42 o
   6   2  19        2.22       86.66     43.63 o
   7   2  19        5.92        0.00     45.51 o
   8   2  19        7.35       68.28     73.03 o
   9   2  19       82.74       44.54     69.79 o
  -9   3  19       16.41       66.89     57.40 o
  -8   3  19       16.78        0.00     44.34 o
  -7   3  19        0.04        0.00     39.99 o
  -6   3  19      138.78      133.68     37.84 o
  -5   3  19      203.80      222.88     69.32 o
  -4   3  19      174.49      209.47     37.44 o
  -3   3  19      250.88      324.14     44.11 o
  -2   3  19        8.60        0.00     40.92 o
  -1   3  19      184.82      170.04     30.16 o
   0   3  19      124.73      122.25     31.47 o
   1   3  19      563.03      681.91     49.19 o
   2   3  19        3.60        0.00     30.69 o
   3   3  19      649.22      690.10     49.36 o
   4   3  19       34.58       55.60     34.08 o
   5   3  19        4.30        0.00     37.07 o
   6   3  19      578.03      614.93     71.28 o
   7   3  19        8.87       21.52     57.69 o
   8   3  19        8.14       47.77    110.26 o
   9   3  19        2.01       18.67     71.31 o
  -9   4  19        3.74        0.00     52.43 o
  -8   4  19        8.55       21.07     47.18 o
  -7   4  19       83.77      108.29     41.94 o
  -6   4  19      237.74      231.22     45.37 o
  -5   4  19      210.46      217.16     43.49 o
  -4   4  19        6.14        3.87     39.93 o
  -3   4  19      306.67      260.83     37.63 o
  -2   4  19        8.35        0.00     31.63 o
  -1   4  19        3.11        0.00     30.75 o
   0   4  19      195.93      206.94     33.73 o
   1   4  19       22.70        0.00     29.25 o
   2   4  19      117.19      153.52     45.20 o
   3   4  19        8.09       40.73     28.37 o
   4   4  19       38.20       27.41     44.58 o
   5   4  19      481.59      323.30     49.89 o
   6   4  19      251.98      307.98     66.41 o
   7   4  19        0.97       22.38     62.59 o
   8   4  19        7.72        0.00     62.61 o
   9   4  19      199.11      109.81     94.07 o
  -9   5  19       44.06       42.78     57.74 o
  -8   5  19        0.88        0.00     47.22 o
  -7   5  19        5.67        0.00     43.02 o
  -6   5  19       85.71       54.05     40.33 o
  -5   5  19      298.46      340.96     58.08 o
  -4   5  19      194.26      151.33     36.14 o
  -3   5  19      142.93       97.13     32.97 o
  -2   5  19      149.14      171.54     54.65 o
  -1   5  19      924.54      784.34     80.68 o
   0   5  19      282.53      261.36     35.18 o
   1   5  19      340.43      377.67     44.92 o
   2   5  19      825.31      830.41     77.11 o
   3   5  19      152.28      161.04     42.15 o
   4   5  19        0.00        0.00     37.80 o
   5   5  19        1.22        0.00     52.72 o
   6   5  19       34.29       45.18     52.22 o
   7   5  19       66.44       40.00     56.92 o
   8   5  19       11.08       45.86     63.96 o
  -9   6  19        0.73       98.66     55.19 o
  -8   6  19        2.33        0.00     47.75 o
  -7   6  19       18.62       13.75     43.60 o
  -6   6  19      107.97      143.44     43.41 o
  -5   6  19       25.89        0.00     39.04 o
  -4   6  19       94.84       38.11     35.13 o
  -3   6  19       19.19       54.21     35.01 o
  -2   6  19        0.62        0.00     34.97 o
  -1   6  19      126.58      140.90     33.72 o
   0   6  19       21.05        0.00     30.57 o
   1   6  19        2.55        0.00     31.13 o
   2   6  19      369.53      348.48     45.45 o
   3   6  19       33.90       49.53     38.86 o
   4   6  19        4.42        0.00     53.67 o
   5   6  19        0.20       16.92     52.30 o
   6   6  19      163.22      149.15     59.27 o
   7   6  19       60.09        0.00     61.43 o
   8   6  19       67.80       38.21     69.41 o
  -8   7  19       21.70        0.00     95.89 o
  -7   7  19      169.03      228.09     50.33 o
  -6   7  19      305.05      291.44     47.21 o
  -5   7  19        3.56        0.00     39.68 o
  -4   7  19      234.77      265.16     58.05 o
  -3   7  19        1.96       18.90     34.40 o
  -2   7  19      436.44      446.76     42.66 o
  -1   7  19      277.74      148.57     35.23 o
   0   7  19       53.92       25.27     33.03 o
   1   7  19       32.94      107.44     43.60 o
   2   7  19     1159.68     1231.20     86.53 o
   3   7  19      756.35      704.73     60.47 o
   4   7  19       33.45       18.73     97.58 o
   5   7  19       99.56      100.40     91.28 o
   6   7  19        2.37        0.00     54.98 o
   7   7  19      108.17      122.50     63.68 o
   8   7  19       18.34        0.00     69.83 o
  -8   8  19        9.24        7.20     54.44 o
  -7   8  19       51.52      107.15     55.90 o
  -6   8  19      113.40      129.15     42.37 o
  -5   8  19      112.58      105.01     43.44 o
  -4   8  19      375.10      309.40     42.39 o
  -3   8  19      179.62      134.10     38.35 o
  -2   8  19       50.72       40.24     34.72 o
  -1   8  19      274.59      184.84     34.85 o
   0   8  19      394.93      359.45     45.51 o
   1   8  19        0.51       12.55     40.20 o
   2   8  19      143.23       95.26     43.09 o
   3   8  19      572.69      661.26     77.26 o
   4   8  19        0.89        0.00     51.20 o
   5   8  19       91.84      147.09     59.43 o
   6   8  19       89.69       81.21     62.45 o
   7   8  19       28.89      174.14    123.84 o
   8   8  19      110.58       94.20     66.23 o
  -8   9  19        9.44        0.00     53.21 o
  -7   9  19       70.66       78.30     69.52 o
  -6   9  19       27.29       52.91     53.40 o
  -5   9  19        8.56        0.00     40.39 o
  -4   9  19       73.21       75.06     40.26 o
  -3   9  19        0.17       17.11     37.71 o
  -2   9  19      135.85      104.30     36.65 o
  -1   9  19       32.95        0.00     41.69 o
   0   9  19       11.88        0.00     40.78 o
   1   9  19        6.10        0.00     42.08 o
   2   9  19      102.10      139.50     54.87 o
   3   9  19       11.01       30.49     51.25 o
   4   9  19       26.69        0.00     55.76 o
   5   9  19       89.36        0.00    151.99 o
   6   9  19        3.96        0.00     59.97 o
   7   9  19        5.71       56.01     65.67 o
  -7  10  19       27.81       41.99     55.91 o
  -6  10  19       30.44       12.25     54.39 o
  -5  10  19        0.53        0.86     41.70 o
  -4  10  19       49.78       88.00     40.82 o
  -3  10  19       47.65       79.72     58.47 o
  -2  10  19       22.79        0.00     42.93 o
  -1  10  19        2.43        0.00     43.71 o
   0  10  19       50.12       26.95     44.87 o
   1  10  19        5.14       63.77     51.63 o
   2  10  19      154.30      153.33     60.72 o
   3  10  19      444.89      311.60     64.29 o
   4  10  19       24.81       52.35     78.87 o
   5  10  19      774.24      793.38    112.69 o
   6  10  19       89.79       26.44     67.63 o
   7  10  19       72.34       69.84     61.08 o
  -7  11  19       10.86        0.00     55.20 o
  -6  11  19      103.59       75.69     55.11 o
  -5  11  19       76.74       83.59     54.54 o
  -4  11  19        1.39        0.00     46.77 o
  -3  11  19       54.03      354.61    148.49 o
  -2  11  19        0.06        0.00     47.11 o
  -1  11  19        0.79       15.58     47.72 o
   0  11  19       58.89       83.23     58.74 o
   1  11  19      116.72       72.30     72.67 o
   2  11  19        5.74       40.85     56.60 o
   3  11  19        0.72      114.10     56.46 o
   4  11  19        2.64        0.00     60.71 o
   5  11  19        6.57       39.93     66.45 o
   6  11  19       26.40        0.00     63.39 o
  -6  12  19       11.20        0.00     89.40 o
  -5  12  19        9.05       73.48     64.45 o
  -4  12  19       16.55       40.41     64.98 o
  -3  12  19        0.87       62.37     66.23 o
  -2  12  19       32.62        0.00     49.66 o
  -1  12  19       34.22       43.25     59.42 o
   0  12  19        6.93        0.00     56.48 o
   1  12  19       60.43       74.78     58.29 o
   2  12  19      140.01       76.83     58.42 o
   3  12  19        4.60        0.00     60.21 o
   4  12  19       19.74        0.00     90.92 o
   5  12  19       71.14       78.04     65.67 o
  -5  13  19       11.40       57.23     67.62 o
  -4  13  19       23.95       21.43     67.94 o
  -3  13  19        0.95       39.35     62.88 o
  -2  13  19      113.87      107.48     53.04 o
  -1  13  19       14.38        0.00     56.16 o
   0  13  19        2.26       87.30     75.55 o
   1  13  19       24.99        0.00     70.24 o
   2  13  19        0.62       14.07     56.97 o
   3  13  19        3.24       57.03     66.41 o
   4  13  19        3.22        0.00     63.85 o
  -4  14  19        0.78        0.00     83.19 o
  -3  14  19        4.19        0.00     63.72 o
  -2  14  19        1.64       35.25    103.97 o
  -1  14  19       10.25       48.91     63.39 o
   0  14  19      274.47      232.78     69.50 o
   1  14  19       28.33       32.69     73.21 o
   2  14  19        7.36        9.90     66.26 o
   3  14  19       38.92       96.59     99.29 o
  -2  15  19        0.13        0.00    110.26 o
  -1  15  19       25.24       34.36     88.86 o
   0  15  19       71.19        0.00     61.88 o
   1  15  19        9.98       70.58     69.03 o
   2  15  19       13.25        0.00    147.22 o
  -9   0  20       65.76        0.00     76.69 o
  -8   0  20        3.76        4.59     98.84 o
  -7   0  20      415.60      517.01    116.74 o
  -6   0  20       58.27       34.38    130.32 o
  -5   0  20       32.41       75.70     50.48 o
  -4   0  20       72.53       98.56     68.26 o
  -3   0  20      171.15      172.93    106.66 o
  -2   0  20        0.27       29.19     49.10 o
  -1   0  20       50.58        0.11     43.23 o
   0   0  20     1074.19     1188.10    177.98 o
   1   0  20      141.50      113.57     63.65 o
   2   0  20        2.50        0.00     47.63 o
   3   0  20       35.22       47.54     70.78 o
   4   0  20      342.39      359.07     57.32 o
   5   0  20       23.97       30.95     64.30 o
   6   0  20     1067.48     1262.41    171.06 o
   7   0  20       67.64       64.66     61.04 o
   8   0  20      177.33      175.19     96.23 o
  -9   1  20       39.76       57.30     52.05 o
  -8   1  20       15.31       62.03     46.00 o
  -7   1  20       31.62       24.35     43.62 o
  -6   1  20        0.03        0.00     38.83 o
  -5   1  20       28.37       22.53     36.51 o
  -4   1  20        0.00        0.00     33.10 o
  -3   1  20       86.75       99.41     33.99 o
  -2   1  20        0.00        0.00     30.58 o
  -1   1  20        1.09        0.00     33.35 o
   0   1  20        6.50        0.00     31.14 o
   1   1  20        8.60       32.93     30.81 o
   2   1  20       37.57       42.76     29.14 o
   3   1  20       79.06       36.71     32.66 o
   4   1  20       20.79       47.15     34.36 o
   5   1  20      104.56      140.23     39.16 o
   6   1  20       44.53       60.77     39.44 o
   7   1  20       30.82        6.16     50.37 o
   8   1  20        0.47       12.79     67.86 o
  -9   2  20       22.99       14.12     52.18 o
  -8   2  20       19.38        5.01     49.35 o
  -7   2  20       31.23        9.70     44.74 o
  -6   2  20        3.70       89.14     42.09 o
  -5   2  20       11.71       18.16     38.61 o
  -4   2  20        3.57        0.00     33.74 o
  -3   2  20      112.35      127.23     34.64 o
  -2   2  20       86.91       44.09     32.01 o
  -1   2  20       28.65       79.28     33.12 o
   0   2  20      360.92      479.57     54.26 o
   1   2  20       68.44       86.32     32.60 o
   2   2  20        7.61        0.00     38.03 o
   3   2  20      161.60      166.31     40.09 o
   4   2  20      120.56      111.44     34.59 o
   5   2  20        1.04       15.02     36.26 o
   6   2  20      355.49      377.52     54.53 o
   7   2  20      358.81      318.37    123.84 o
   8   2  20       48.36        0.00     66.01 o
  -9   3  20       38.49        0.00     47.66 o
  -8   3  20       19.15       70.19     48.96 o
  -7   3  20        0.12        7.84     41.95 o
  -6   3  20       24.39        0.00     41.70 o
  -5   3  20      159.69      128.66     39.95 o
  -4   3  20       68.20       23.69     38.93 o
  -3   3  20      261.83      406.06     40.83 o
  -2   3  20      347.57      363.17     40.05 o
  -1   3  20       26.16       33.19     32.44 o
   0   3  20        9.15        0.00     29.45 o
   1   3  20       53.75       59.37     33.02 o
   2   3  20       14.66        0.78     30.93 o
   3   3  20       27.74       19.34     34.39 o
   4   3  20        3.54        0.00     34.26 o
   5   3  20      640.45      477.71     54.52 o
   6   3  20       37.22       61.48     45.41 o
   7   3  20       93.96       80.03     81.57 o
   8   3  20      121.59       54.18     71.87 o
  -9   4  20       19.76        0.00     49.74 o
  -8   4  20        7.11       34.58     51.09 o
  -7   4  20        0.17        0.00     43.53 o
  -6   4  20       33.39       18.85     40.39 o
  -5   4  20       14.09       31.47     38.66 o
  -4   4  20        0.00        0.00     36.07 o
  -3   4  20      124.87      165.39     37.76 o
  -2   4  20       82.40      116.95     36.42 o
  -1   4  20      478.04      369.01     40.07 o
   0   4  20       67.92       95.73     40.63 o
   1   4  20      778.08      725.20     50.76 o
   2   4  20      363.40      360.81     45.23 o
   3   4  20      166.51      193.53     37.59 o
   4   4  20       13.63        0.00     46.52 o
   5   4  20       12.34        0.00     44.26 o
   6   4  20       66.13        9.46     57.82 o
   7   4  20       75.63       81.84     67.69 o
   8   4  20       41.65       18.06     69.89 o
  -8   5  20        3.84        0.00     49.22 o
  -7   5  20        7.91       28.30     48.75 o
  -6   5  20      163.83      159.80     44.03 o
  -5   5  20       25.40        0.00     40.43 o
  -4   5  20      353.36      446.41     46.13 o
  -3   5  20       43.40       87.65     38.40 o
  -2   5  20        0.91       11.21     34.11 o
  -1   5  20      106.46      120.35     42.84 o
   0   5  20      160.32       86.05     33.41 o
   1   5  20      231.29      171.84     34.64 o
   2   5  20      118.65      156.61     35.91 o
   3   5  20       81.19       73.74     39.31 o
   4   5  20       64.04        0.94     41.30 o
   5   5  20      305.06      162.61     57.91 o
   6   5  20      385.18      418.52     74.85 o
   7   5  20       21.31      110.50     84.36 o
   8   5  20       52.60       47.22     70.43 o
  -8   6  20        0.07       68.70     50.97 o
  -7   6  20        0.18        0.00     47.97 o
  -6   6  20       40.25      101.94     43.39 o
  -5   6  20       83.58      103.19     42.96 o
  -4   6  20      154.41      151.09     38.68 o
  -3   6  20        0.31        1.83     37.59 o
  -2   6  20      268.43      282.50     41.93 o
  -1   6  20       61.38       26.93     30.97 o
   0   6  20        7.16        0.00     32.07 o
   1   6  20      185.44      150.96     35.24 o
   2   6  20      344.21      292.85     46.04 o
   3   6  20       97.52       82.40     42.53 o
   4   6  20       70.80       39.29     57.51 o
   5   6  20        0.05        0.00     66.37 o
   6   6  20       37.31       32.81     60.02 o
   7   6  20      166.70      175.42     65.93 o
   8   6  20        0.19        0.00     75.64 o
  -8   7  20       20.84        6.64     55.40 o
  -7   7  20        0.33       77.36     69.14 o
  -6   7  20      407.44      449.12     52.29 o
  -5   7  20       30.04        8.91     41.51 o
  -4   7  20      112.49       62.28     39.44 o
  -3   7  20       23.20       11.95     38.27 o
  -2   7  20       76.09       54.86     35.40 o
  -1   7  20        3.55       62.68     49.07 o
   0   7  20       40.13       73.59     41.65 o
   1   7  20        1.05       48.12     39.00 o
   2   7  20      166.85      123.00     40.85 o
   3   7  20        9.37        0.00     41.37 o
   4   7  20       46.83      132.74     57.18 o
   5   7  20       14.41       16.01     70.24 o
   6   7  20       50.71       13.14     65.02 o
   7   7  20      108.87      204.81    113.77 o
  -7   8  20        3.99       18.91     50.88 o
  -6   8  20       44.13       48.16     46.24 o
  -5   8  20        0.37       69.29     44.88 o
  -4   8  20       87.15       96.04     43.10 o
  -3   8  20       30.50      105.03     39.09 o
  -2   8  20        0.69        0.00     37.38 o
  -1   8  20      217.79      199.50     45.39 o
   0   8  20        4.68       29.10     40.74 o
   1   8  20       64.64       26.22     48.49 o
   2   8  20      101.81       96.52     43.85 o
   3   8  20        0.77       12.42     57.85 o
   4   8  20      583.83      411.21     67.50 o
   5   8  20      264.59      263.16     66.46 o
   6   8  20        2.86       40.80     65.85 o
   7   8  20      211.46       90.70     63.38 o
  -7   9  20       57.16       47.86     53.39 o
  -6   9  20       12.32        0.00     62.60 o
  -5   9  20        3.05        0.00     44.33 o
  -4   9  20       22.10        0.00     40.29 o
  -3   9  20       13.65       13.64     41.72 o
  -2   9  20       30.57       22.29     43.11 o
  -1   9  20      130.57      126.89     45.61 o
   0   9  20       35.55        0.00     41.13 o
   1   9  20       44.83      124.26     47.23 o
   2   9  20      241.86      130.87    110.62 o
   3   9  20        5.14        4.80     59.25 o
   4   9  20       59.97      145.62    169.89 o
   5   9  20       93.28        0.00     61.46 o
   6   9  20        0.47       41.62     68.17 o
  -6  10  20       23.00       10.37     75.24 o
  -5  10  20       30.23       19.74     45.44 o
  -4  10  20      226.48      278.25     47.58 o
  -3  10  20       14.37       17.75     46.01 o
  -2  10  20       91.50       73.39     46.35 o
  -1  10  20       52.14       50.87     47.44 o
   0  10  20       71.15       18.13     45.28 o
   1  10  20        0.22       26.83     55.83 o
   2  10  20      210.29      139.45    104.24 o
   3  10  20       47.96       81.12     63.31 o
   4  10  20       65.38      104.82     57.93 o
   5  10  20       99.20       92.40     77.07 o
   6  10  20       45.39       74.52     65.00 o
  -6  11  20       98.78       22.16     66.10 o
  -5  11  20        0.13        0.00     51.95 o
  -4  11  20        3.93       93.85     53.44 o
  -3  11  20        0.03        0.00     49.66 o
  -2  11  20       13.72       73.50     46.68 o
  -1  11  20       21.26       19.59     46.53 o
   0  11  20      159.65      121.72     58.36 o
   1  11  20       14.21        0.00     56.66 o
   2  11  20       18.14        0.00     58.15 o
   3  11  20       49.05      139.07     64.66 o
   4  11  20       15.30        0.00     67.33 o
   5  11  20       13.04       40.01     63.09 o
  -5  12  20       19.90        0.00     88.77 o
  -4  12  20        0.20       45.34     67.88 o
  -3  12  20        5.12        0.00     52.95 o
  -2  12  20        8.60        0.00     47.91 o
  -1  12  20        7.14        0.00     68.35 o
   0  12  20       43.14       62.46     62.76 o
   1  12  20       28.69        0.00     60.30 o
   2  12  20        0.00        0.00     89.76 o
   3  12  20       61.14       27.64     63.70 o
   4  12  20        2.36        0.00     67.99 o
  -4  13  20       26.09      115.82     67.79 o
  -3  13  20       10.40       57.48     69.41 o
  -2  13  20        8.11        0.00     67.55 o
  -1  13  20        0.01       44.72     59.79 o
   0  13  20      187.95      109.46     62.06 o
   1  13  20        9.56        0.00     57.36 o
   2  13  20        6.61        0.00     66.19 o
   3  13  20        0.15       80.96     69.06 o
  -2  14  20       20.35        0.00    107.92 o
  -1  14  20        5.89        0.00     74.29 o
   0  14  20       21.49        0.00     61.30 o
   1  14  20        0.54        0.00     68.04 o
   2  14  20       18.83       39.08     63.46 o
  -8   1  21       27.21       62.73     49.45 o
  -7   1  21       13.90        8.52     45.58 o
  -6   1  21       58.20      127.16     43.61 o
  -5   1  21        5.01       43.48     38.48 o
  -4   1  21        3.45        0.00     37.69 o
  -3   1  21        0.34        0.00     35.01 o
  -2   1  21        3.09       23.21     33.32 o
  -1   1  21       49.34       55.03     34.09 o
   0   1  21     1394.37     1318.46     80.13 o
   1   1  21      364.01      444.91     45.32 o
   2   1  21       17.01       61.80     42.29 o
   3   1  21      308.74      271.03     38.09 o
   4   1  21      670.79      642.72     86.54 o
   5   1  21       35.86        0.00     45.43 o
   6   1  21      389.72      328.28     51.78 o
   7   1  21       98.19       76.52     54.06 o
   8   1  21        3.96        0.00     91.91 o
  -8   2  21        3.58       19.00     68.44 o
  -7   2  21        1.78        0.00     42.96 o
  -6   2  21       11.21      106.21     44.18 o
  -5   2  21       42.12       11.12     40.05 o
  -4   2  21       42.91       48.44     37.10 o
  -3   2  21      681.88      693.21     53.42 o
  -2   2  21        0.27        0.00     34.65 o
  -1   2  21        2.88        0.00     34.49 o
   0   2  21      129.12      151.83     35.68 o
   1   2  21      103.38       75.24     35.47 o
   2   2  21       10.81        9.42     35.78 o
   3   2  21        0.01        0.00     35.11 o
   4   2  21       18.05        9.22     37.37 o
   5   2  21       45.75       38.34     82.51 o
   6   2  21      219.27      143.44     51.05 o
   7   2  21        0.23        0.00     64.55 o
   8   2  21       95.99       67.26     66.47 o
  -8   3  21        0.29        9.11     51.33 o
  -7   3  21      111.69       88.83     45.24 o
  -6   3  21        5.14       29.25     44.42 o
  -5   3  21        8.81       76.34     40.85 o
  -4   3  21       19.90       51.85     43.72 o
  -3   3  21      283.72      255.61     79.21 o
  -2   3  21       75.96      105.78     34.99 o
  -1   3  21        3.65        0.00     32.88 o
   0   3  21      164.40      147.48     35.69 o
   1   3  21        4.08       22.08     36.68 o
   2   3  21      118.70      150.63     38.56 o
   3   3  21      184.71      217.04     35.21 o
   4   3  21       22.13       62.88     43.86 o
   5   3  21       11.59       28.23     48.27 o
   6   3  21       83.20      168.81     58.23 o
   7   3  21       43.19       47.36     63.78 o
   8   3  21       57.02       46.51     73.43 o
  -8   4  21       33.00       64.66     49.96 o
  -7   4  21       46.25        0.00     47.45 o
  -6   4  21       18.49       35.23     46.80 o
  -5   4  21      118.60      152.72     43.01 o
  -4   4  21       19.45       62.50     38.82 o
  -3   4  21      578.10      539.79     49.39 o
  -2   4  21       79.94      138.68     38.23 o
  -1   4  21      183.25      115.77     36.04 o
   0   4  21       30.92        0.00     34.69 o
   1   4  21      174.29      155.65     37.64 o
   2   4  21       63.79        0.00     33.61 o
   3   4  21       10.88        0.00     39.97 o
   4   4  21       15.78        0.00     40.86 o
   5   4  21       50.03       84.99     47.91 o
   6   4  21       14.98      402.04    232.66 o
   7   4  21       45.79      126.95     63.22 o
  -8   5  21        0.36        0.00     53.22 o
  -7   5  21        0.16        6.08     54.71 o
  -6   5  21       19.37       27.88     46.60 o
  -5   5  21       32.87      102.17     43.86 o
  -4   5  21       18.21       12.75     38.66 o
  -3   5  21      402.44      355.32     43.89 o
  -2   5  21       32.59        4.80     36.50 o
  -1   5  21       69.27       80.01     67.62 o
   0   5  21        4.43        0.00     36.16 o
   1   5  21       37.36        0.53     33.97 o
   2   5  21      107.18       74.12     40.23 o
   3   5  21        1.20       36.23     43.22 o
   4   5  21      154.42      162.61     47.47 o
   5   5  21      171.80      169.92    119.61 o
   6   5  21       17.23        0.00     58.26 o
   7   5  21        5.24        0.00     68.17 o
  -7   6  21       58.85       43.12     48.94 o
  -6   6  21        4.80        0.00     46.81 o
  -5   6  21       33.32        0.00     44.08 o
  -4   6  21       38.87        3.24     38.05 o
  -3   6  21       51.03        8.76     39.03 o
  -2   6  21        6.84        6.22     38.37 o
  -1   6  21      296.44      276.55     47.77 o
   0   6  21       92.87       50.12     34.34 o
   1   6  21       69.16       56.50     40.75 o
   2   6  21        0.17        0.00     42.70 o
   3   6  21      500.64      416.45    133.26 o
   4   6  21       28.37        0.00     58.50 o
   5   6  21        7.15        0.00     58.30 o
   6   6  21        0.80       10.33    120.69 o
   7   6  21       14.42        0.00     62.80 o
  -7   7  21       76.37       74.21     51.97 o
  -6   7  21       33.87       23.56     46.82 o
  -5   7  21       55.37       38.33     43.34 o
  -4   7  21       60.93      125.09     40.43 o
  -3   7  21       92.04      103.13     41.62 o
  -2   7  21        0.30        0.00     37.12 o
  -1   7  21      115.82      161.19     38.74 o
   0   7  21       19.23       33.40     41.96 o
   1   7  21        4.48        0.00     41.42 o
   2   7  21      109.15      176.57     57.55 o
   3   7  21       41.32       97.04     53.17 o
   4   7  21       46.44       34.02     55.56 o
   5   7  21       74.31      109.53     65.45 o
   6   7  21       23.20        0.00     78.51 o
   7   7  21      153.47       87.28     96.68 o
  -7   8  21       10.83       91.08     53.65 o
  -6   8  21      153.23      116.03     49.16 o
  -5   8  21      109.18      227.92     60.54 o
  -4   8  21       19.32        0.00     43.52 o
  -3   8  21        5.44        7.22     44.06 o
  -2   8  21       14.80       54.23     40.82 o
  -1   8  21       13.15       19.23     38.42 o
   0   8  21       40.81        0.00     44.59 o
   1   8  21        0.81       28.96     47.45 o
   2   8  21        2.91       27.16     60.80 o
   3   8  21       25.99        0.00     95.69 o
   4   8  21        3.83       17.76     56.62 o
   5   8  21      287.07      257.12    127.53 o
   6   8  21      166.06      121.36     67.79 o
  -6   9  21        1.20        0.00     57.31 o
  -5   9  21       70.19       60.45     47.17 o
  -4   9  21        2.33       27.32     44.51 o
  -3   9  21       20.65        0.00     39.73 o
  -2   9  21        7.78       55.29     48.94 o
  -1   9  21       22.49        0.00     44.93 o
   0   9  21       68.87       20.55     46.44 o
   1   9  21      106.91      113.54     56.29 o
   2   9  21        0.60        0.00     58.12 o
   3   9  21       17.72       45.76     64.21 o
   4   9  21        3.79       41.11     60.17 o
   5   9  21       44.79       56.28     67.47 o
   6   9  21       15.21       13.84     67.81 o
  -6  10  21       68.49       46.97     53.79 o
  -5  10  21        0.06       53.20     64.17 o
  -4  10  21       10.98       23.23     50.05 o
  -3  10  21       25.91        0.00     52.25 o
  -2  10  21       16.16        0.00     51.18 o
  -1  10  21       14.96        0.00     48.55 o
   0  10  21       83.47      121.31     51.19 o
   1  10  21        7.57        0.00     62.37 o
   2  10  21       11.64       75.00     62.11 o
   3  10  21       50.48       95.29     62.94 o
   4  10  21       13.38       94.00     61.17 o
   5  10  21       13.60       43.77     65.73 o
  -5  11  21        6.13        0.00     65.56 o
  -4  11  21       13.80        0.00     53.82 o
  -3  11  21        0.20        0.00     54.87 o
  -2  11  21        0.26       22.72     50.98 o
  -1  11  21       89.24       88.47     47.19 o
   0  11  21      279.60      230.59     64.29 o
   1  11  21       34.28       52.44     64.64 o
   2  11  21        0.45        0.00     65.82 o
   3  11  21       20.25       17.34     59.24 o
   4  11  21       47.03        2.63     64.17 o
  -4  12  21        2.32        2.76     70.67 o
  -3  12  21        0.89        0.00     53.93 o
  -2  12  21       24.89       28.28     76.07 o
  -1  12  21        0.03        0.00     90.83 o
   0  12  21        0.04        0.00     64.23 o
   1  12  21      125.98      175.60     61.53 o
   2  12  21        5.74       32.15     61.15 o
   3  12  21        1.49        0.00     59.49 o
  -2  13  21       46.93        0.00     65.87 o
  -1  13  21       23.49        5.54     57.60 o
   0  13  21       20.83        4.31     62.66 o
   1  13  21       77.39       83.38     61.74 o
   2  13  21       17.87        0.00     64.90 o
  -8   0  22        4.66        0.00     70.57 o
  -7   0  22      102.18       34.60     68.41 o
  -6   0  22       20.04        0.00     64.99 o
  -5   0  22      125.39      192.62     97.13 o
  -4   0  22      151.64       56.71     56.90 o
  -3   0  22      543.77      569.04    134.45 o
  -2   0  22      431.28      461.14     66.19 o
  -1   0  22      315.72      256.75     57.29 o
   0   0  22      189.12      247.39     57.23 o
   1   0  22        8.28        0.00     54.08 o
   2   0  22        0.04      108.03     75.19 o
   3   0  22       86.78      127.40     55.71 o
   4   0  22      140.82       71.59     58.13 o
   5   0  22       15.45       11.88     59.51 o
   6   0  22      684.54      514.75     77.20 o
   7   0  22        4.76       53.60     92.45 o
  -8   1  22       13.72       26.62     47.75 o
  -7   1  22        2.69       12.99     48.52 o
  -6   1  22        9.61        4.02     44.10 o
  -5   1  22        8.61        0.00     42.71 o
  -4   1  22       19.30        0.00     38.02 o
  -3   1  22       14.16        0.00     38.09 o
  -2   1  22        1.80        0.00     37.43 o
  -1   1  22       15.58       20.70     37.52 o
   0   1  22        2.74       50.16     37.72 o
   1   1  22       51.82       35.86     35.80 o
   2   1  22       11.29        0.00     37.53 o
   3   1  22       10.61        0.00     37.38 o
   4   1  22       18.82        2.30     39.17 o
   5   1  22       12.03       22.79     40.51 o
   6   1  22       55.07       37.45     51.03 o
   7   1  22       10.24       20.30     52.73 o
  -8   2  22        0.16        0.00     48.98 o
  -7   2  22        7.10        0.00     47.19 o
  -6   2  22      122.89      129.36     48.84 o
  -5   2  22        0.78       10.18     55.07 o
  -4   2  22      117.59       16.62     42.65 o
  -3   2  22      308.95      344.53     46.27 o
  -2   2  22       13.17        0.00     34.95 o
  -1   2  22       20.19        0.00     36.51 o
   0   2  22      189.35      201.72     39.40 o
   1   2  22        0.53        0.00     35.83 o
   2   2  22        0.83        0.00     36.94 o
   3   2  22       41.52       34.84     36.98 o
   4   2  22       42.60        9.26     38.31 o
   5   2  22        0.11       54.58     48.28 o
   6   2  22       18.56       23.12     52.40 o
   7   2  22        5.01        0.00     69.04 o
  -7   3  22        2.86       30.52     48.36 o
  -6   3  22      288.27      336.41     49.85 o
  -5   3  22       34.28       91.25     60.86 o
  -4   3  22      177.32      113.82     43.96 o
  -3   3  22      228.06      212.83     55.40 o
  -2   3  22        7.10        0.00     38.05 o
  -1   3  22       43.07       53.27     36.96 o
   0   3  22       43.04       77.90     36.21 o
   1   3  22        5.31       15.82     38.94 o
   2   3  22        9.45        0.00     35.24 o
   3   3  22       49.22        0.00     44.86 o
   4   3  22      202.45      117.98     49.59 o
   5   3  22       12.13       22.74     53.40 o
   6   3  22       20.25        0.00     62.10 o
   7   3  22       47.24      157.40     81.30 o
  -7   4  22       35.73      108.38     50.86 o
  -6   4  22       14.00       26.22     45.01 o
  -5   4  22        0.25        0.00     50.39 o
  -4   4  22       81.94       96.27     42.65 o
  -3   4  22      290.85      343.05     65.10 o
  -2   4  22       16.28        0.00     38.13 o
  -1   4  22        6.21       23.75     40.53 o
   0   4  22        7.59        6.69     36.57 o
   1   4  22       43.83        0.00     37.99 o
   2   4  22        1.37        0.00     36.82 o
   3   4  22       10.38        3.80     43.16 o
   4   4  22      166.08      105.47     49.75 o
   5   4  22       31.66       21.25     50.58 o
   6   4  22       74.28      118.28     61.90 o
   7   4  22        1.88        0.00     88.95 o
  -7   5  22       14.44        4.10     49.34 o
  -6   5  22      118.11      110.34     45.91 o
  -5   5  22        4.59       31.66     44.29 o
  -4   5  22        4.11        0.00     41.73 o
  -3   5  22      252.64      265.23     68.54 o
  -2   5  22        1.51       20.81     38.66 o
  -1   5  22      143.26      153.91     41.91 o
   0   5  22       19.03        0.00     39.41 o
   1   5  22        4.40        6.34     38.26 o
   2   5  22        0.68        0.00     44.19 o
   3   5  22       79.88       20.11     48.01 o
   4   5  22       12.69        0.00     46.43 o
   5   5  22       46.13       93.97     62.84 o
   6   5  22       30.36        0.00     59.67 o
  -7   6  22        0.18        0.00     52.04 o
  -6   6  22        8.12        9.11     47.40 o
  -5   6  22       31.36       18.40     45.23 o
  -4   6  22       49.71        7.84     42.73 o
  -3   6  22        0.48        0.00     41.42 o
  -2   6  22       36.07       52.99     41.29 o
  -1   6  22       11.25        0.00     38.70 o
   0   6  22       32.32        2.65     39.94 o
   1   6  22        0.03        0.00     43.06 o
   2   6  22        7.24        0.00     45.39 o
   3   6  22        2.74        0.89     45.57 o
   4   6  22      140.67       94.34     61.31 o
   5   6  22       17.69        0.00     59.82 o
   6   6  22        1.60        0.00     63.05 o
  -6   7  22        0.41        0.00     45.73 o
  -5   7  22        8.68        0.00     48.37 o
  -4   7  22      158.73       97.68     44.67 o
  -3   7  22        0.12        4.34     43.17 o
  -2   7  22        0.02        0.00     42.18 o
  -1   7  22       23.58       31.24     39.11 o
   0   7  22        7.11        3.56     46.53 o
   1   7  22      141.56      107.82     45.52 o
   2   7  22       11.29        0.00     46.57 o
   3   7  22       47.14       95.97     62.34 o
   4   7  22       18.50       79.36     66.01 o
   5   7  22      509.05      552.35    154.42 o
   6   7  22       19.70        0.00     67.63 o
  -6   8  22        7.60       15.15     49.87 o
  -5   8  22       18.08        0.00     45.79 o
  -4   8  22        1.89        0.00     44.02 o
  -3   8  22        4.02        0.00     41.73 o
  -2   8  22        6.04        8.61     47.23 o
  -1   8  22       11.02        0.00     47.47 o
   0   8  22       11.92        0.00     44.74 o
   1   8  22        1.83        0.00     44.79 o
   2   8  22        0.02       34.40     67.72 o
   3   8  22       15.47       21.91     61.67 o
   4   8  22       15.95        0.00     66.56 o
   5   8  22        0.18       30.92     68.18 o
  -5   9  22       12.25       13.82     50.17 o
  -4   9  22       27.44        7.55     45.09 o
  -3   9  22        7.22       38.36     51.01 o
  -2   9  22        7.95       20.29     66.47 o
  -1   9  22        0.09        0.00     42.76 o
   0   9  22       22.63       57.15     47.23 o
   1   9  22       65.92        0.00     57.23 o
   2   9  22        7.51       31.81     64.83 o
   3   9  22        1.26      113.18     67.18 o
   4   9  22        2.10        0.00     62.53 o
   5   9  22       39.66       81.25     62.18 o
  -4  10  22        0.02        0.00     57.79 o
  -3  10  22       11.17       80.13     51.87 o
  -2  10  22      230.12      222.64     55.76 o
  -1  10  22        6.06        0.00     44.19 o
   0  10  22       11.34        0.00     51.97 o
   1  10  22      125.44      101.80     67.65 o
   2  10  22       75.09      130.03     69.56 o
   3  10  22       48.92       97.35     67.92 o
   4  10  22        9.76      103.19     70.47 o
  -3  11  22       41.91      128.32     76.64 o
  -2  11  22        4.66      148.78     58.02 o
  -1  11  22        1.58        0.00     50.02 o
   0  11  22       21.08        0.00     66.11 o
   1  11  22       12.74        0.00     67.77 o
   2  11  22       28.65       50.64     68.82 o
   3  11  22        5.28       40.90     64.03 o
  -2  12  22        0.68       26.48     56.75 o
  -1  12  22       20.13        3.25     66.25 o
   0  12  22        6.13        0.00     59.76 o
   1  12  22        5.71       45.43     63.79 o
  -7   1  23       70.64       29.94     49.52 o
  -6   1  23        0.91       13.08     46.38 o
  -5   1  23       12.41        0.00     47.72 o
  -4   1  23        0.93        0.00     48.63 o
  -3   1  23        1.83        0.00     40.02 o
  -2   1  23       65.63       64.49     38.43 o
  -1   1  23       73.96       66.10     41.43 o
   0   1  23        2.42        0.00     38.50 o
   1   1  23      112.72      101.40     40.95 o
   2   1  23       33.91       52.27     40.56 o
   3   1  23       31.65       49.33     42.84 o
   4   1  23        6.04        0.00     43.33 o
   5   1  23      412.48      479.28     68.66 o
   6   1  23      329.49      285.37     70.82 o
  -7   2  23        1.66        0.00     50.19 o
  -6   2  23       25.21        0.00     49.01 o
  -5   2  23        0.00       15.30     47.25 o
  -4   2  23      114.97      159.54     42.19 o
  -3   2  23       34.81       26.73     40.43 o
  -2   2  23        6.31        0.00     39.39 o
  -1   2  23       99.25       86.02     47.34 o
   0   2  23       74.22       89.24     41.02 o
   1   2  23        0.72       82.45     39.56 o
   2   2  23       34.07       14.79     40.76 o
   3   2  23       47.80       97.33     43.19 o
   4   2  23        0.36        0.00     47.34 o
   5   2  23       42.09       88.28     50.82 o
   6   2  23      144.52      200.06     85.48 o
  -7   3  23        1.97        0.00     50.58 o
[truncated: 13,234 more chars]
